# Supplementary material for: Poly[tetra­butyl­tetra­kis­(μ2-hydrogen phenyl­phospho­nato)ditin(IV)]
Source: Acta Crystallogr Sect E Struct Rep Online. 2012 Oct 6;68(Pt 11):m1334. doi: 10.1107/S1600536812040834 (PMC3515099; doi:10.1107/S1600536812040834)
Supplement: Supplementary file 2 [file e-68-m1334-Isup2.hkl]

#
# h,k,l, Fc-squared, Fo-squared, sigma(Fo-squared) and status flag
#
data_I
_shelx_title ' k12kcm03'
_shelx_refln_list_code          4
_shelx_F_calc_maximum      391.43
_exptl_crystal_F_000      1112.00
_reflns_d_resolution_high  0.7705
 
loop_
 _symmetry_equiv_pos_as_xyz
 'x, y, z'
 '-x, -y, -z'
 
_cell_length_a    11.0258
_cell_length_b    13.8500
_cell_length_c    16.0177
_cell_angle_alpha  74.074
_cell_angle_beta   89.742
_cell_angle_gamma  77.291
 
_shelx_F_squared_multiplier     1.000
 
loop_
 _refln_index_h
 _refln_index_k
 _refln_index_l
 _refln_F_squared_calc
 _refln_F_squared_meas
 _refln_F_squared_sigma
 _refln_observed_status
   2   0   0     3099.74     2494.41    409.70 o
   3   0   0      988.74     1004.87     22.68 o
   4   0   0     6762.60     6921.63    144.95 o
   5   0   0      220.00      312.88     12.42 o
   6   0   0    12987.71    13858.06    283.31 o
   7   0   0      259.27      240.38     15.02 o
   8   0   0     1102.68     1172.71     31.75 o
   9   0   0      727.72      827.10     28.38 o
  10   0   0    12798.43    14089.53    327.62 o
  11   0   0        2.57      -22.43     31.32 o
  12   0   0      423.56      389.52     50.66 o
  13   0   0        7.86       56.36     58.64 o
 -13   1   0        2.07       40.58     53.83 o
 -12   1   0       72.12       47.86     43.19 o
 -11   1   0       20.93      -13.78     36.33 o
 -10   1   0     8388.93     8669.08    489.20 o
  -9   1   0     1536.59     1553.54     40.33 o
  -8   1   0      309.66      455.66     22.52 o
  -7   1   0     1949.41     2094.84     46.87 o
  -6   1   0    13139.00    13110.43    318.82 o
  -5   1   0     2143.46     2734.97     50.83 o
  -4   1   0     6040.05     6741.83    128.66 o
  -3   1   0      639.85      820.90     18.03 o
  -2   1   0       20.13       57.28     11.19 o
   2   1   0     1493.44     1205.15    234.24 o
   3   1   0       12.63       51.02      6.44 o
   4   1   0     8165.34     8812.92    210.63 o
   5   1   0       87.48       75.51      8.68 o
   6   1   0    18061.25    20080.68    461.30 o
   7   1   0       16.10       -8.97     10.46 o
   8   1   0       53.79       20.71     17.40 o
   9   1   0      190.58      265.71     22.17 o
  10   1   0    13075.36    14594.86    409.51 o
  11   1   0      112.80      144.07     27.42 o
  12   1   0      664.04      708.79     54.06 o
  13   1   0       22.60      -34.54     78.29 o
  14   1   0     1682.42     1479.81    231.95 o
 -13   2   0        0.67       57.48    109.98 o
 -12   2   0       12.94      131.26     70.51 o
 -11   2   0      203.19      248.65     55.33 o
 -10   2   0     4970.65     4840.21    121.13 o
  -9   2   0     1822.97     1993.12     52.55 o
  -8   2   0     1951.06     1992.15     42.86 o
  -7   2   0     3188.15     3348.61     60.39 o
  -6   2   0    10569.57    10561.27    195.60 o
  -5   2   0      485.46      531.83     29.11 o
  -4   2   0     9827.51    10090.73    167.54 o
  -3   2   0      730.76      646.30     13.97 o
  -2   2   0      435.85      518.69     14.28 o
  -1   2   0     2445.71     1971.03    166.93 o
   1   2   0     3448.68     1113.48   1539.87 o
   2   2   0       54.27       77.18      9.07 o
   3   2   0     1396.55     1544.27     38.55 o
   4   2   0     5553.15     5419.24    123.36 o
   5   2   0        5.56       78.05     14.53 o
   6   2   0    23554.47    26583.36    608.15 o
   7   2   0        1.60       20.75     17.76 o
   8   2   0       74.34      103.05     14.05 o
   9   2   0       27.45       22.21     22.08 o
  10   2   0    10235.87    11528.15    322.69 o
  11   2   0        9.30      -26.23     27.79 o
  12   2   0      767.53      801.13     54.53 o
  13   2   0       61.91       95.60    148.71 o
  14   2   0     2322.60     2444.12    183.85 o
 -13   3   0      115.22      201.17     71.98 o
 -12   3   0      194.33      189.28     43.86 o
 -11   3   0      183.01      219.33     47.76 o
 -10   3   0     3582.89     3585.82    105.45 o
  -9   3   0      403.33      531.83     34.34 o
  -8   3   0     5504.88     5573.73     99.59 o
  -7   3   0     2040.45     2134.09     42.69 o
  -6   3   0     5287.86     5091.22     88.63 o
  -5   3   0      596.80      598.27     15.51 o
  -4   3   0     5402.06     5966.44    107.05 o
  -3   3   0       88.24      131.54     10.84 o
  -2   3   0      193.01      205.79      8.27 o
  -1   3   0     4613.58     4039.26     95.52 o
   0   3   0   129387.17   120551.45   7348.72 o
   1   3   0     3967.56     3543.30     87.24 o
   2   3   0      289.02      347.06     15.30 o
   3   3   0      899.81      983.17     49.45 o
   4   3   0     7019.88     7236.70    207.13 o
   5   3   0      782.92     1107.69     28.98 o
   6   3   0    13603.31    15839.00    380.84 o
   7   3   0       75.10      123.11     14.38 o
   8   3   0       55.47       38.10     12.67 o
   9   3   0       25.91       39.24     15.07 o
  10   3   0     9119.49     9640.56    278.04 o
  11   3   0       40.26       13.68     32.58 o
  12   3   0      618.22      702.15     70.84 o
  13   3   0        1.16      -51.21     51.21 o
  14   3   0     2619.55     2647.64    254.22 o
 -12   4   0       15.97        9.92     87.85 o
 -11   4   0       95.73       85.61     68.09 o
 -10   4   0     2715.59     2752.81     85.46 o
  -9   4   0      272.28      350.30     41.81 o
  -8   4   0     1520.14     1481.88     42.15 o
  -7   4   0      795.45      738.61     22.76 o
  -6   4   0     9419.03     8829.24    277.17 o
  -5   4   0        8.40       15.01     10.26 o
  -4   4   0     2075.85     2099.07     60.97 o
  -3   4   0       92.28      141.25     13.39 o
  -2   4   0     1479.38     1367.72     30.71 o
  -1   4   0     2292.56     2125.33     45.19 o
   0   4   0    41603.37    39366.44    953.39 o
   1   4   0     5318.54     4548.93     95.12 o
   2   4   0       18.78       55.75     11.90 o
   3   4   0      281.77      260.91     23.34 o
   4   4   0     9026.51     9763.47    270.74 o
   5   4   0     4993.11     5376.77    123.66 o
   6   4   0    10847.18    11087.81    277.88 o
   7   4   0       11.99       -7.73     34.19 o
   8   4   0      742.49      764.00     38.32 o
   9   4   0      389.00      442.61     34.44 o
  10   4   0    12249.09    14064.62    486.10 o
  11   4   0       67.54       60.53     37.96 o
  12   4   0      591.16      669.48    105.23 o
  13   4   0        2.60      -44.36     44.36 o
  14   4   0     2443.59     2691.26    163.82 o
 -12   5   0       97.94      151.88     62.18 o
 -11   5   0      156.47      128.53     59.56 o
 -10   5   0     2255.27     2237.75    146.06 o
  -9   5   0      111.19       78.10     49.23 o
  -8   5   0     2342.92     2358.69     59.89 o
  -7   5   0     1210.74     1216.71     34.03 o
  -6   5   0     5416.25     4846.97    121.89 o
  -5   5   0        2.06      -11.29     12.32 o
  -4   5   0     2804.01     2556.34     47.76 o
  -3   5   0      368.18      435.66     17.29 o
  -2   5   0      373.58      392.98     12.06 o
  -1   5   0     4653.83     4364.24     70.50 o
   0   5   0    78783.17    79307.54   1893.50 o
   1   5   0     3453.16     3092.21     57.61 o
   2   5   0      668.86      728.56     22.93 o
   3   5   0      722.98      644.13     22.10 o
   4   5   0     4669.08     4873.70    137.20 o
   5   5   0        3.51      -19.73     26.13 o
   6   5   0    15117.43    15267.97    334.50 o
   7   5   0     1013.22     1233.60     35.20 o
   8   5   0     2408.57     2493.37     62.60 o
   9   5   0     1062.50     1208.85     50.50 o
  10   5   0    13162.90    13900.18    831.94 o
  11   5   0      238.30      285.61     71.54 o
  12   5   0      512.56      551.20    140.60 o
  13   5   0        1.06       96.95     60.74 o
  14   5   0     2862.03     3238.10    184.33 o
 -11   6   0       20.83      166.62     57.09 o
 -10   6   0     1867.62     2028.22     99.41 o
  -9   6   0       64.32      224.68     67.34 o
  -8   6   0     2762.29     2798.68     86.83 o
  -7   6   0     2276.82     2304.98     54.73 o
  -6   6   0     1563.62     1473.46     33.98 o
  -5   6   0        2.44       14.03     13.67 o
  -4   6   0     4747.43     4949.98    120.99 o
  -3   6   0      907.00      800.07     18.16 o
  -2   6   0      399.99      329.47     12.57 o
  -1   6   0      395.85      407.81     14.76 o
   0   6   0    26805.74    28611.47    614.16 o
   1   6   0     3549.27     3109.12     66.31 o
   2   6   0      243.01      208.04     11.49 o
   3   6   0      100.01      134.07     12.17 o
   4   6   0     3715.07     3956.33    132.73 o
   5   6   0      264.08      214.24     19.66 o
   6   6   0     4188.98     3936.11     84.43 o
   7   6   0     1808.79     1929.08     48.53 o
   8   6   0      938.53      984.46     36.03 o
   9   6   0      687.89      782.26     59.47 o
  10   6   0     7599.58     8361.55    880.57 o
  11   6   0       17.88       -8.64     39.74 o
  12   6   0      335.61      183.85     59.28 o
  13   6   0       23.44       -7.27     68.04 o
  14   6   0     2376.14     2046.85    243.74 o
 -11   7   0       67.10       53.66     56.14 o
 -10   7   0     1192.75     1069.92    125.46 o
  -9   7   0      162.00      293.98     69.58 o
  -8   7   0     1636.07     1725.16     81.96 o
  -7   7   0     1118.46      954.52     45.60 o
  -6   7   0     3200.69     2967.05     65.36 o
  -5   7   0       35.33       51.64     16.09 o
  -4   7   0     2578.29     2825.68     57.17 o
  -3   7   0      932.68      883.34     25.93 o
  -2   7   0     1041.10      968.83     23.30 o
  -1   7   0      115.30       71.06     10.86 o
   0   7   0     5456.52     5436.52    113.90 o
   1   7   0        1.44       32.34     10.46 o
   2   7   0      152.54      155.04     17.98 o
   3   7   0      227.69      247.59     16.38 o
   4   7   0     3248.42     3073.77     83.83 o
   5   7   0      278.00      240.03     23.84 o
   6   7   0     8086.86     8032.03    268.24 o
   7   7   0     2722.78     2609.33     58.02 o
   8   7   0     2852.92     2906.19     87.56 o
   9   7   0     1783.41     1999.81    107.68 o
  10   7   0     5872.67     5539.61    234.36 o
  11   7   0        0.77       55.72     46.97 o
  12   7   0      182.73      152.97     58.19 o
  13   7   0       82.89       47.97    104.81 o
  14   7   0     1300.81      920.86    250.63 o
 -10   8   0      814.84      651.92     64.19 o
  -9   8   0      288.86      455.11     55.13 o
  -8   8   0     2377.87     2484.80     99.83 o
  -7   8   0     1130.13     1040.83     63.06 o
  -6   8   0     3167.33     3036.96     70.85 o
  -5   8   0      244.40      226.74     21.59 o
  -4   8   0      848.13      840.54     33.49 o
  -3   8   0     1125.90     1068.09     25.06 o
  -2   8   0      680.84      616.19     21.06 o
  -1   8   0      201.88      227.28     14.30 o
   0   8   0     4430.03     4976.77    113.86 o
   1   8   0        5.16       -6.21     14.64 o
   2   8   0      802.46      731.96     22.05 o
   3   8   0     1398.43     1274.00     41.53 o
   4   8   0     3670.16     3731.46    104.87 o
   5   8   0        8.30        7.56     13.74 o
   6   8   0     8681.60     8155.76    221.81 o
   7   8   0      252.34      275.33     20.84 o
   8   8   0     4629.75     4592.06    201.79 o
   9   8   0     1454.44     1508.13     56.57 o
  10   8   0     4388.66     4078.85    130.32 o
  11   8   0       85.69      119.02     52.62 o
  12   8   0       16.83        4.52     54.48 o
  13   8   0        9.66       93.63     72.10 o
 -10   9   0      755.60      753.95     87.24 o
  -9   9   0      723.00      648.35     61.47 o
  -8   9   0      964.38      995.00     67.34 o
  -7   9   0      846.82      924.54     57.67 o
  -6   9   0     2171.18     2107.68     70.95 o
  -5   9   0      253.63      163.14     22.55 o
  -4   9   0     1530.23     1534.40     41.85 o
  -3   9   0     3027.10     2853.34     61.18 o
  -2   9   0     2536.14     2379.89     53.89 o
  -1   9   0     2235.16     1969.97     46.85 o
   0   9   0      910.55     1040.78     29.20 o
   1   9   0       12.45       13.77     12.43 o
   2   9   0      218.11      239.40     23.54 o
   3   9   0      917.79      932.38     31.16 o
   4   9   0     4301.03     4226.52    146.34 o
   5   9   0      487.25      413.42     23.65 o
   6   9   0     1408.88     1220.98     37.79 o
   7   9   0      254.47      274.05     32.10 o
   8   9   0     2752.86     2823.14     77.93 o
   9   9   0      127.94       93.00     22.65 o
  10   9   0     2024.46     1816.83     73.58 o
  11   9   0       80.61      103.72     65.38 o
  12   9   0       53.73       45.69     85.10 o
  13   9   0        0.23       42.43     73.23 o
  -9  10   0      837.74      591.96    103.46 o
  -8  10   0      171.85      167.44    160.04 o
  -7  10   0      540.60      634.16    196.76 o
  -6  10   0     1797.28     1568.81     77.59 o
  -5  10   0      147.41      218.66     43.43 o
  -4  10   0     1911.78     2066.59     73.18 o
  -3  10   0     2613.01     2547.65     57.59 o
  -2  10   0      417.65      460.73     36.62 o
  -1  10   0     5005.62     4519.48     87.92 o
   0  10   0     3290.22     3731.40     87.95 o
   1  10   0     4137.77     3376.52     69.56 o
   2  10   0     1367.23     1394.43     42.23 o
   3  10   0     2172.53     2069.54     47.59 o
   4  10   0     1435.79     1280.11     65.01 o
   5  10   0      106.16      117.52     24.65 o
   6  10   0     2844.44     2726.12     84.11 o
   7  10   0     2196.34     2336.63     76.20 o
   8  10   0     3083.72     2874.59    109.27 o
   9  10   0       10.94        2.25     22.38 o
  10  10   0     1678.42     1593.01     88.02 o
  11  10   0       88.94      129.50     54.60 o
  12  10   0      102.39      -31.66     70.32 o
  13  10   0       86.25      147.66     79.48 o
  -8  11   0        5.10      -33.74     60.40 o
  -7  11   0      658.01      626.35    112.59 o
  -6  11   0     1503.07     1390.78     97.45 o
  -5  11   0       69.38      104.39     37.27 o
  -4  11   0     1098.95     1351.41    186.18 o
  -3  11   0     1534.19     1642.38     55.81 o
  -2  11   0      120.81       81.86     33.30 o
  -1  11   0      357.61      313.45     23.66 o
   0  11   0     3713.02     4379.27    127.99 o
   1  11   0     3152.40     2743.57     74.58 o
   2  11   0     1458.57     1454.38     56.08 o
   3  11   0     2047.60     1911.72     58.44 o
   4  11   0     1385.78     1450.53     55.91 o
   5  11   0      246.13      267.11     58.67 o
   6  11   0     3373.99     3132.35    100.22 o
   7  11   0     1024.31     1014.22     65.28 o
   8  11   0     2291.92     2415.57     88.99 o
   9  11   0       13.30        8.81     23.21 o
  10  11   0     1234.88     1132.24     79.27 o
  11  11   0      148.10      183.66     66.01 o
  12  11   0        4.93        6.09    130.02 o
  -7  12   0      245.81      157.94     57.26 o
  -6  12   0     1167.46     1144.80     77.73 o
  -5  12   0        0.47       59.87     44.51 o
  -4  12   0     1223.55     1560.56    120.05 o
  -3  12   0     2130.94     2265.58    131.42 o
  -2  12   0     1117.59     1306.13     50.83 o
  -1  12   0     1079.27     1043.14     44.98 o
   0  12   0     2446.99     3041.10     93.92 o
   1  12   0      724.70      771.90     41.34 o
   2  12   0       38.91       68.98     41.66 o
   3  12   0     1145.03     1209.56     53.36 o
   4  12   0     2932.51     3262.97     79.51 o
   5  12   0       60.65       44.36     25.39 o
   6  12   0     1905.19     1712.43     58.37 o
   7  12   0     1150.95     1132.65     80.36 o
   8  12   0     1970.65     1939.29     82.74 o
   9  12   0       75.58       76.25     46.78 o
  10  12   0     1218.09     1055.18     84.73 o
  11  12   0      138.26      160.21    147.17 o
  12  12   0        6.81      129.91     97.68 o
  -6  13   0      590.40      481.79     86.17 o
  -5  13   0        5.44       37.92     82.26 o
  -4  13   0     1024.36     1205.32     78.40 o
  -3  13   0     1379.62     1574.06    180.50 o
  -2  13   0      393.54      471.14     92.46 o
  -1  13   0     2481.02     2782.25    102.03 o
   0  13   0     3081.75     4159.14    146.66 o
   1  13   0     2556.74     2540.34    107.83 o
   2  13   0      371.96      486.16     46.09 o
   3  13   0     1428.65     1580.10     75.88 o
   4  13   0     1309.40     1430.94     56.27 o
   5  13   0        4.72        4.72     20.19 o
   6  13   0     1885.95     1909.37     92.34 o
   7  13   0      733.47      738.46     50.79 o
   8  13   0     1786.23     1629.84     76.64 o
   9  13   0      108.19      -62.80     62.80 o
  10  13   0     1139.98     1111.40    113.58 o
  11  13   0      126.33      264.52     84.29 o
  -5  14   0        0.29       54.69     65.44 o
  -4  14   0      612.36      814.50    152.63 o
  -3  14   0      428.89      453.36     67.85 o
  -2  14   0      513.95      587.76     80.72 o
  -1  14   0     1205.32     1398.81     82.17 o
   0  14   0     3007.94     4151.77    156.88 o
   1  14   0     2124.73     2243.08     89.37 o
   2  14   0      337.21      414.16     68.88 o
   3  14   0     1139.46     1250.53    100.94 o
   4  14   0     1658.94     1977.88     89.01 o
   5  14   0       12.16       32.09     37.27 o
   6  14   0     1162.08     1242.68    109.24 o
   7  14   0      363.77      335.67     45.23 o
   8  14   0      677.91      506.35    122.47 o
   9  14   0      460.49      459.08     75.32 o
  10  14   0      612.16      561.38     78.48 o
  -4  15   0      518.17      679.29    106.16 o
  -3  15   0      175.67      143.63     74.01 o
  -2  15   0      172.70      123.03     72.33 o
  -1  15   0     1011.57     1263.61    142.89 o
   0  15   0     3218.05     5073.83    278.28 o
   1  15   0     1528.36     1807.16     83.94 o
   2  15   0       92.73       89.30     44.22 o
   3  15   0      524.81      611.70     95.44 o
   4  15   0     1148.20     1463.29     79.34 o
   5  15   0        7.86        1.55     42.37 o
   6  15   0     1033.52     1202.89     72.69 o
   7  15   0      718.40     1002.55     98.93 o
   8  15   0      211.45      294.89     85.52 o
   9  15   0      428.75      485.87     88.46 o
  -2  16   0       10.57        5.78     90.04 o
  -1  16   0      270.15      325.85     91.25 o
   0  16   0     1944.65     2831.81    248.40 o
   1  16   0      888.56     1079.96     96.56 o
   2  16   0       83.51      124.79     74.43 o
   3  16   0      205.82      308.66     55.53 o
   4  16   0      615.07      902.58     74.88 o
   5  16   0       55.16       79.52     49.86 o
   6  16   0      596.21      795.76     71.54 o
   7  16   0      222.01      280.23     72.37 o
   8  16   0       53.78      -53.41    112.31 o
   1  17   0      138.47      163.11     88.08 o
   2  17   0        0.25       97.77     90.60 o
   3  17   0       78.50      138.60     69.33 o
   4  17   0      969.12     1371.78    109.68 o
   5  17   0        2.46       76.56     75.95 o
  -4 -17   1       99.85      -41.38     89.94 o
  -3 -17   1        3.39       71.27     61.34 o
  -7 -16   1      206.16      300.49     84.46 o
  -6 -16   1      480.92      546.48     64.45 o
  -5 -16   1       59.00       50.05     52.10 o
  -4 -16   1       21.82       10.94     62.24 o
  -3 -16   1        9.10       14.68     63.62 o
  -2 -16   1      416.90      523.26     83.09 o
  -1 -16   1       48.17       90.79     63.23 o
   0 -16   1        2.89        3.67     58.74 o
   1 -16   1        5.03      100.48     88.83 o
  -9 -15   1       22.38       24.90     80.63 o
  -8 -15   1      467.05      538.79     81.34 o
  -7 -15   1      380.39      335.06     51.99 o
  -6 -15   1      340.10      351.80     54.54 o
  -5 -15   1       22.86      -58.68     58.68 o
  -4 -15   1        2.03       64.83     42.10 o
  -3 -15   1      108.90       99.02     52.30 o
  -2 -15   1      851.45     1043.26     61.68 o
  -1 -15   1        3.90      -28.57     51.77 o
   0 -15   1       66.20       47.17     54.73 o
   1 -15   1        6.11       86.18     58.58 o
   2 -15   1      440.51      546.75     91.90 o
   3 -15   1       25.97       61.42     68.79 o
 -10 -14   1        0.44        5.57     68.83 o
  -9 -14   1       90.76      -15.17    210.32 o
  -8 -14   1     1070.08     1018.28     97.23 o
  -7 -14   1       86.85       88.16     41.19 o
  -6 -14   1      236.29      215.50     42.87 o
  -5 -14   1      232.50      189.19     41.68 o
  -4 -14   1       24.55       87.65     40.04 o
  -3 -14   1       56.09       96.94     36.68 o
  -2 -14   1     2460.21     3147.79    180.41 o
  -1 -14   1       46.68       92.25     38.28 o
   0 -14   1        2.27       58.45     60.54 o
   1 -14   1       41.80       68.99     65.11 o
   2 -14   1     1426.49     1737.47     99.75 o
   3 -14   1      222.26      319.33     65.62 o
   4 -14   1       33.68      152.21     70.18 o
   5 -14   1      135.57      140.80     54.94 o
 -11 -13   1        1.91       -3.89     75.75 o
 -10 -13   1        6.82       30.13     68.66 o
  -9 -13   1      117.28      111.47     64.10 o
  -8 -13   1     2157.33     2294.56     91.02 o
  -7 -13   1       53.17       67.98     38.83 o
  -6 -13   1      559.49      612.60     47.02 o
  -5 -13   1      159.91      158.14     26.49 o
  -4 -13   1      556.86      511.36     40.21 o
  -3 -13   1      142.65      185.23     41.59 o
  -2 -13   1     4444.90     4945.91    192.88 o
  -1 -13   1       67.98       95.01     47.53 o
   0 -13   1       98.75      136.42     32.14 o
   1 -13   1      218.60      260.72     37.21 o
   2 -13   1     2313.19     2985.13    131.28 o
   3 -13   1      188.97       71.12     63.85 o
   4 -13   1       29.77      127.00     79.37 o
   5 -13   1       59.65        3.00    111.43 o
   6 -13   1      439.20      317.44     60.90 o
 -12 -12   1     2020.64     1634.26    134.78 o
 -11 -12   1        9.00       -8.24     62.22 o
 -10 -12   1      104.26        6.05     56.08 o
  -9 -12   1      822.05      774.85     70.44 o
  -8 -12   1     3665.77     3527.96    120.24 o
  -7 -12   1       15.36        5.60     27.98 o
  -6 -12   1      564.29      537.09     32.87 o
  -5 -12   1      309.28      327.20     29.34 o
  -4 -12   1     1112.37     1204.95     49.37 o
  -3 -12   1        0.02       27.79     22.18 o
  -2 -12   1     6783.38     7733.58    201.00 o
  -1 -12   1      119.24      137.99     23.64 o
   0 -12   1       40.58       62.04     24.86 o
   1 -12   1       56.44       36.59     30.40 o
   2 -12   1     4645.44     5461.19    169.91 o
   3 -12   1      195.77      252.08     54.49 o
   4 -12   1       25.20      184.64     85.70 o
   5 -12   1       49.69      -11.00     75.31 o
   6 -12   1      367.67      383.24     83.33 o
   7 -12   1      130.72      180.26     75.17 o
 -12 -11   1     2040.65     1717.94    121.85 o
 -11 -11   1        0.71      -13.76     59.84 o
 -10 -11   1       33.18       -5.30     53.19 o
  -9 -11   1      908.25      994.84     72.07 o
  -8 -11   1     4221.96     4284.02    135.50 o
  -7 -11   1       25.19       12.61     26.30 o
  -6 -11   1     2237.07     2178.01    123.02 o
  -5 -11   1     2104.46     1796.87     51.67 o
  -4 -11   1      139.44      223.49     17.66 o
  -3 -11   1       79.84       73.83     18.40 o
  -2 -11   1     7149.14     7834.64    204.44 o
  -1 -11   1      106.51      109.04     21.23 o
   0 -11   1       70.23       83.66     25.09 o
   1 -11   1      267.12      226.31     23.69 o
   2 -11   1     6577.99     7195.20    183.75 o
   3 -11   1      379.75      341.50     24.56 o
   4 -11   1      619.07      688.89     79.60 o
   5 -11   1      294.08      286.10     55.92 o
   6 -11   1      113.74      134.68     76.99 o
   7 -11   1      400.36      418.78     98.05 o
   8 -11   1      408.52      312.43     99.92 o
 -13 -10   1       18.68      -12.69     97.96 o
 -12 -10   1     3050.17     2822.21    189.30 o
 -11 -10   1       12.23      -32.99     65.85 o
 -10 -10   1       24.39       -7.38     47.10 o
  -9 -10   1      820.63      793.33     39.81 o
  -8 -10   1     4006.19     3930.91    110.62 o
  -7 -10   1     1061.15      935.02     57.30 o
  -6 -10   1     2905.65     2772.81     73.93 o
  -5 -10   1     2005.54     1864.22     53.85 o
  -4 -10   1     1017.07     1128.32     39.88 o
  -3 -10   1      155.85      149.24     16.67 o
  -2 -10   1     7626.04     8176.39    163.99 o
  -1 -10   1        0.44       13.60     14.70 o
   0 -10   1      196.18      142.92     16.78 o
   1 -10   1      256.95      214.21     18.51 o
   2 -10   1     7575.32     8440.75    147.26 o
   3 -10   1       81.30       83.59     20.89 o
   4 -10   1     1195.82     1164.24     49.29 o
   5 -10   1       59.51       39.36     31.01 o
   6 -10   1      346.76      366.42     42.51 o
   7 -10   1      141.63       69.53     76.62 o
   8 -10   1      967.01      840.20     67.47 o
 -13  -9   1       10.71      -81.42     81.42 o
 -12  -9   1     2577.54     2384.91    161.20 o
 -11  -9   1       11.03       20.53    126.44 o
 -10  -9   1      152.42       70.67     49.10 o
  -9  -9   1     1263.88     1243.08     53.93 o
  -8  -9   1     7660.45     7634.92    267.72 o
  -7  -9   1        0.62       31.61     32.38 o
  -6  -9   1     1182.53     1089.81     41.83 o
  -5  -9   1     4850.33     4602.89     99.57 o
  -4  -9   1     7244.34     7609.15    154.37 o
  -3  -9   1      235.65      266.78     20.33 o
  -2  -9   1    13395.50    14058.65    287.07 o
  -1  -9   1       56.55      102.28     23.60 o
   0  -9   1      227.41      216.86     17.98 o
   1  -9   1       11.23        7.74     14.02 o
   2  -9   1    10007.49    10551.55    163.42 o
   3  -9   1       56.85       52.91     14.69 o
   4  -9   1      680.17      862.22     31.53 o
   5  -9   1      417.36      354.24     23.79 o
   6  -9   1      783.98      801.40     51.43 o
   7  -9   1      280.08      264.86     45.24 o
   8  -9   1     2170.88     1910.93    128.81 o
   9  -9   1      107.46      130.49     86.96 o
 -13  -8   1      236.52      270.62    178.17 o
 -12  -8   1     1408.98     1227.60     95.89 o
 -11  -8   1       48.85       47.52     46.08 o
 -10  -8   1      197.91      206.01     50.17 o
  -9  -8   1     1044.61      977.07     54.26 o
  -8  -8   1     8811.47     8517.22    313.68 o
  -7  -8   1      841.64      786.74     57.41 o
  -6  -8   1     5003.37     4790.82    118.55 o
  -5  -8   1     3704.77     3378.41     92.73 o
  -4  -8   1     6985.16     7164.87    152.50 o
  -3  -8   1       85.84      135.55     20.43 o
  -2  -8   1    16743.67    16457.72    314.55 o
  -1  -8   1        1.56       18.24     18.95 o
   0  -8   1        0.08       -5.97     11.12 o
   1  -8   1       19.83       33.29      9.71 o
   2  -8   1    14047.35    14511.17    230.62 o
   3  -8   1       10.96       17.32     14.15 o
   4  -8   1      956.08     1026.77     28.67 o
   5  -8   1     1786.72     1503.81     44.04 o
   6  -8   1     1058.86     1029.98     67.47 o
   7  -8   1      265.79      253.29     37.10 o
   8  -8   1     3105.73     2912.16    112.88 o
   9  -8   1      193.53       17.80     49.21 o
  10  -8   1        1.87      110.38     57.74 o
 -13  -7   1      515.89      386.32     74.83 o
 -12  -7   1     2416.96     2157.41    119.95 o
 -11  -7   1      243.00      351.08     56.08 o
 -10  -7   1      439.47      342.58     50.13 o
  -9  -7   1     1335.26     1269.18    102.01 o
  -8  -7   1     7198.78     7323.29    299.91 o
  -7  -7   1      117.31       72.78     25.16 o
  -6  -7   1     8467.51     8488.25    200.53 o
  -5  -7   1      633.88      669.17     30.06 o
  -4  -7   1     4358.03     4339.34    116.58 o
  -3  -7   1       78.27       94.31     12.67 o
  -2  -7   1    20351.31    20755.06    385.28 o
  -1  -7   1      288.31      320.91     14.72 o
   0  -7   1        0.80        5.51     10.20 o
   1  -7   1      211.51      157.75     10.17 o
   2  -7   1    16856.93    16741.22    273.90 o
   3  -7   1        3.09       24.24     13.74 o
   4  -7   1     6535.06     6392.11    120.21 o
   5  -7   1     1489.23     1223.44     34.97 o
   6  -7   1     1431.05     1423.95     49.88 o
   7  -7   1       78.36       50.17     18.35 o
   8  -7   1     6466.72     5975.13    195.12 o
   9  -7   1      893.49      809.40     56.45 o
  10  -7   1       10.89       71.40     92.18 o
  11  -7   1        4.57      -13.74    188.70 o
 -14  -6   1      666.55      378.51    137.76 o
 -13  -6   1      948.40      851.31    204.54 o
 -12  -6   1     3080.59     3169.61    309.03 o
 -11  -6   1        6.65       -6.59     43.40 o
 -10  -6   1      779.21      734.00     59.55 o
  -9  -6   1     1158.44     1237.25     80.34 o
  -8  -6   1     8303.52     8558.40    235.85 o
  -7  -6   1      379.49      402.15     19.43 o
  -6  -6   1     7849.29     8070.29    169.06 o
  -5  -6   1     1319.61     1525.71     76.14 o
  -4  -6   1     8954.25     8686.19    216.54 o
  -3  -6   1        1.69       26.97     25.13 o
  -2  -6   1    27154.13    28046.71    548.13 o
  -1  -6   1     1482.07     1614.88     33.51 o
   0  -6   1       12.64        6.35      8.89 o
   1  -6   1       70.74       67.11      7.46 o
   2  -6   1    15781.86    15850.99    307.49 o
   3  -6   1      175.98      155.44     17.41 o
   4  -6   1    11815.30    11369.68    220.25 o
   5  -6   1     4022.07     3470.10     63.07 o
   6  -6   1      950.45      984.52     32.20 o
   7  -6   1     1051.92     1059.00     33.58 o
   8  -6   1     5242.47     4974.59    144.57 o
   9  -6   1      789.59      761.08     51.52 o
  10  -6   1        0.26       95.34     47.16 o
  11  -6   1        3.36      -21.99     57.23 o
 -14  -5   1      314.70      154.41     79.99 o
 -13  -5   1     1340.70     1506.66    266.80 o
 -12  -5   1     1956.26     2172.92    163.95 o
 -11  -5   1        2.24        7.94     41.31 o
 -10  -5   1      644.56      616.21     83.57 o
  -9  -5   1     1221.58     1229.21     54.60 o
  -8  -5   1     6214.01     6526.56    190.42 o
  -7  -5   1       21.70       62.20     14.21 o
  -6  -5   1    13070.50    13574.43    289.63 o
  -5  -5   1      612.57      547.75     24.45 o
  -4  -5   1    13796.99    14869.91    358.99 o
  -3  -5   1     3691.51     3278.68     83.02 o
  -2  -5   1     9611.65     9241.70    243.98 o
  -1  -5   1     3415.74     3596.43     66.95 o
   0  -5   1       74.34       79.09     16.83 o
   1  -5   1     2521.60     2218.95     36.96 o
   2  -5   1    23689.22    23959.66    593.14 o
   3  -5   1       38.22       46.03      9.48 o
   4  -5   1     5419.18     4851.52     82.33 o
   5  -5   1     1001.22      761.74     42.18 o
   6  -5   1     2458.14     2211.70     69.44 o
   7  -5   1        1.41       37.05     22.46 o
   8  -5   1     6350.02     6084.33    127.27 o
   9  -5   1      762.40      678.04     82.09 o
  10  -5   1       18.55      170.30     45.86 o
  11  -5   1       67.30       71.44     68.74 o
  12  -5   1     2464.42     2157.75    114.82 o
 -14  -4   1      133.85      130.21     92.09 o
 -13  -4   1     1747.19     2057.47    143.40 o
 -12  -4   1     1715.44     1884.11    234.23 o
 -11  -4   1      867.17      892.47     88.41 o
 -10  -4   1     1354.24     1356.49    129.83 o
  -9  -4   1     1542.97     2039.25     70.88 o
  -8  -4   1     4073.52     4242.89    155.21 o
  -7  -4   1       66.39       54.21     19.11 o
  -6  -4   1    10827.54    11744.86    257.13 o
  -5  -4   1     1103.59     1232.22     33.01 o
  -4  -4   1     9560.89    10220.52    308.40 o
  -3  -4   1     2839.58     2696.41     68.46 o
  -2  -4   1     1907.67     1812.40     50.04 o
  -1  -4   1      562.08      556.89     16.90 o
   0  -4   1        0.02        0.30      9.49 o
   1  -4   1      656.27      606.19     15.48 o
   2  -4   1    12136.48    11253.53    236.77 o
   3  -4   1      643.96      659.49     16.79 o
   4  -4   1     7459.67     6784.60    117.12 o
   5  -4   1      385.91      323.11     13.27 o
   6  -4   1     6562.47     6368.96    118.82 o
   7  -4   1     1334.79     1324.93     30.45 o
   8  -4   1     9386.45     9311.90    188.23 o
   9  -4   1     1032.92     1035.95     57.00 o
  10  -4   1        3.35        6.73     38.94 o
  11  -4   1       59.84       72.36     45.33 o
  12  -4   1     2155.84     2222.30    191.31 o
 -14  -3   1       25.85       94.65    135.94 o
 -13  -3   1     1456.04     1525.26    172.67 o
 -12  -3   1     2524.92     2850.35    133.76 o
 -11  -3   1     1200.77     1238.57    105.92 o
 -10  -3   1      872.28      918.95     72.13 o
  -9  -3   1     1066.06     1390.10     55.73 o
  -8  -3   1     3423.76     3835.97    101.24 o
  -7  -3   1       87.09      160.36     93.98 o
  -6  -3   1    11752.54    14254.61    378.56 o
  -5  -3   1     2864.36     3266.35     70.54 o
  -4  -3   1     4691.54     4335.77     98.72 o
  -3  -3   1     1724.54     1507.86     39.48 o
  -2  -3   1     4546.56     4451.91    119.36 o
  -1  -3   1      628.55      676.85     18.37 o
   0  -3   1        4.16       52.77      5.38 o
   1  -3   1      863.57      682.14     15.06 o
   2  -3   1     1690.19     1626.11     33.63 o
   3  -3   1     2250.19     2249.27     42.86 o
   4  -3   1    15122.84    14935.57    231.10 o
   5  -3   1     1561.79     1500.60     28.81 o
   6  -3   1     7550.60     7827.60    154.61 o
   7  -3   1       64.03       29.77     16.36 o
   8  -3   1     7180.08     6791.26    131.81 o
   9  -3   1     1393.75     1412.02     43.29 o
  10  -3   1      283.24      316.58     37.81 o
  11  -3   1       10.31       35.86     43.37 o
  12  -3   1     2527.41     2507.33    224.26 o
  13  -3   1       68.88       29.85     68.53 o
 -14  -2   1        5.09        3.56     65.91 o
 -13  -2   1      958.90     1015.29     73.96 o
 -12  -2   1     3098.05     3745.84    271.33 o
 -11  -2   1     1479.80     1434.40    102.78 o
 -10  -2   1      126.09      154.69     28.40 o
  -9  -2   1     1566.15     2019.58     57.90 o
  -8  -2   1     1376.20     1362.66     39.96 o
  -7  -2   1     1340.03     1455.89     47.83 o
  -6  -2   1    13092.71    15167.15    341.77 o
  -5  -2   1       13.82       37.82      7.04 o
  -4  -2   1     2965.96     3214.13     81.95 o
  -3  -2   1      102.62       92.81     13.11 o
  -2  -2   1     4647.30     4581.42    123.20 o
  -1  -2   1     5440.47     4384.17    523.28 o
   0  -2   1        1.58       23.88     10.91 o
   1  -2   1      506.90      457.37     10.22 o
   2  -2   1     3457.66     3420.00     62.83 o
   3  -2   1     4849.36     4601.99     80.49 o
   4  -2   1    10949.66    11264.80    192.72 o
   5  -2   1      182.83      157.68      9.21 o
   6  -2   1     8641.17     9397.90    153.91 o
   7  -2   1       46.26       81.60     16.14 o
   8  -2   1     9836.83     9759.05    228.36 o
   9  -2   1     2394.27     2406.79     89.32 o
  10  -2   1      634.80      662.65     37.82 o
  11  -2   1        0.98       26.51     47.95 o
  12  -2   1     2262.80     2194.15    109.43 o
  13  -2   1       57.41      152.75     60.19 o
 -14  -1   1        7.22        8.66     65.19 o
 -13  -1   1     1172.54     1396.73     96.74 o
 -12  -1   1     1930.53     1992.45     85.75 o
 -11  -1   1     1849.21     1922.26     64.03 o
 -10  -1   1      323.26      292.80     25.94 o
  -9  -1   1     1049.46     1347.38     64.11 o
  -8  -1   1      374.45      422.57     23.10 o
  -7  -1   1      385.71      521.57     22.38 o
  -6  -1   1     3092.48     3420.76     88.47 o
  -5  -1   1      594.47      804.26     19.54 o
  -4  -1   1     2803.61     2987.69     63.69 o
  -3  -1   1     3289.92     3119.60     75.50 o
  -2  -1   1    14477.40    14562.25    892.93 o
   1  -1   1     4913.09      897.28    797.84 o
   2  -1   1     2072.22     2074.12     45.51 o
   3  -1   1     2566.25     2882.72     47.52 o
   4  -1   1     6205.75     5394.15     93.32 o
   5  -1   1      653.88      704.34     16.79 o
   6  -1   1     9942.29    10877.05    186.40 o
   7  -1   1       69.51       38.53     18.09 o
   8  -1   1     8138.44     8272.86    215.59 o
   9  -1   1      608.80      660.32     28.51 o
  10  -1   1      705.00      696.07     38.74 o
  11  -1   1      103.61      111.70     35.07 o
  12  -1   1     2126.58     2019.08    101.83 o
  13  -1   1       51.01      150.50     60.34 o
 -13   0   1      842.93      942.69     86.67 o
 -12   0   1     2475.23     2662.35    106.77 o
 -11   0   1     2995.24     3190.94    128.37 o
 -10   0   1      164.29      211.12     26.15 o
  -9   0   1     2511.37     2791.45     76.24 o
  -8   0   1      290.93      295.07     19.12 o
  -7   0   1     2273.57     2542.98     61.07 o
  -6   0   1     4813.08     5314.80    120.76 o
  -5   0   1     2379.00     2665.55     60.08 o
  -4   0   1     1903.76     2021.82     45.90 o
  -3   0   1    22390.88    19487.38    433.75 o
  -2   0   1      942.85     1198.66     69.48 o
   2   0   1    13967.68    12551.91   1573.20 o
   3   0   1       53.47      121.00      6.25 o
   4   0   1     1826.45     1795.24     33.20 o
   5   0   1     1239.99     1348.40     31.38 o
   6   0   1    11437.17    13003.67    240.15 o
   7   0   1        1.69       33.00     15.51 o
   8   0   1     4119.41     3926.18     76.41 o
   9   0   1      966.62     1044.82     35.71 o
  10   0   1      659.24      678.92     35.13 o
  11   0   1        1.14      -18.36     31.01 o
  12   0   1     2448.16     2630.64    335.73 o
  13   0   1      322.09      383.72     69.61 o
 -13   1   1      264.03      226.53     60.09 o
 -12   1   1     3907.09     4117.81    187.17 o
 -11   1   1     4671.52     5342.16    155.35 o
 -10   1   1       52.60       44.65     23.79 o
  -9   1   1     7343.58     8865.94    174.08 o
  -8   1   1      794.87      854.44     26.04 o
  -7   1   1     2631.43     2673.35     58.68 o
  -6   1   1     2090.40     2625.09     78.74 o
  -5   1   1     4384.92     4555.96     94.04 o
  -4   1   1     1681.72     1679.35     36.77 o
  -3   1   1     8185.37     6989.99    158.14 o
  -2   1   1     1445.40     1694.87     58.44 o
   2   1   1     3300.10     2842.18    200.00 o
   3   1   1    10928.88    11869.34    252.92 o
   4   1   1     3154.36     3135.97     69.11 o
   5   1   1      187.80      227.13     11.24 o
   6   1   1    13495.41    15942.41    322.17 o
   7   1   1        5.27       16.49     10.81 o
   8   1   1     3343.34     3478.20     68.76 o
   9   1   1     2365.06     2549.53     95.38 o
  10   1   1      889.48      917.29     44.62 o
  11   1   1        7.59       35.03     27.94 o
  12   1   1     2269.45     2552.52     95.92 o
  13   1   1     1000.84     1159.35    182.17 o
  14   1   1     1051.88     1021.79     99.25 o
 -13   2   1       85.08       57.82     65.78 o
 -12   2   1     2510.16     2299.79    120.97 o
 -11   2   1     2655.90     2861.07     89.64 o
 -10   2   1       18.31       45.86     26.11 o
  -9   2   1     6070.31     7053.97    278.40 o
  -8   2   1      711.04      669.04     25.41 o
  -7   2   1      786.39      793.67     29.28 o
  -6   2   1      348.41      373.12     15.69 o
  -5   2   1     2834.25     2848.48     54.07 o
  -4   2   1     3024.18     3131.61     62.85 o
  -3   2   1     4146.96     3522.34     92.21 o
  -2   2   1     9581.64    10412.03    297.09 o
  -1   2   1    20235.06    18701.35   1469.80 o
   0   2   1       16.43       70.50     31.09 o
   1   2   1    24343.96    14619.18   2494.20 o
   2   2   1      970.80     1192.46     38.36 o
   3   2   1    19188.77    20682.27    541.65 o
   4   2   1     1851.19     1945.63     60.16 o
   5   2   1      345.63      529.04     16.91 o
   6   2   1     5011.86     5904.59    123.92 o
   7   2   1      490.56      573.19     17.90 o
   8   2   1     2117.86     1986.44     68.38 o
   9   2   1      775.88      802.02     33.96 o
  10   2   1     1513.64     1577.74     69.57 o
  11   2   1      529.01      552.90     34.42 o
  12   2   1     2713.36     2957.53    115.47 o
  13   2   1     1095.93     1271.57     91.06 o
  14   2   1      620.75      711.06     86.06 o
 -13   3   1      103.09      118.03     59.40 o
 -12   3   1     2119.44     1904.69    103.89 o
 -11   3   1     1649.10     1702.48    181.80 o
 -10   3   1      168.78      150.83     32.03 o
  -9   3   1     6571.18     7704.86    207.16 o
  -8   3   1      578.38      601.69     29.87 o
  -7   3   1     2571.42     2279.44     47.92 o
  -6   3   1     2186.69     2232.25     41.54 o
  -5   3   1     4931.16     5147.14     89.93 o
  -4   3   1      193.42      247.86     10.77 o
  -3   3   1     9834.95     9232.28    162.99 o
  -2   3   1     2932.36     3146.58     86.86 o
  -1   3   1    22399.01    21532.21    489.44 o
   0   3   1       63.26      108.69      5.84 o
   1   3   1    20376.65    16166.72    402.44 o
   2   3   1     8153.89     8103.16    203.65 o
   3   3   1     5701.15     6101.40    177.86 o
   4   3   1      402.58      450.71     20.82 o
   5   3   1     1149.13     1169.46     49.34 o
   6   3   1     3126.10     3639.44     95.77 o
   7   3   1     1398.77     1661.24     49.47 o
   8   3   1     1334.43     1256.04     31.29 o
   9   3   1     1705.53     1910.67     47.35 o
  10   3   1      861.87      965.02     46.43 o
  11   3   1      905.80      868.56     46.90 o
  12   3   1     2169.72     2413.27     99.83 o
  13   3   1     1051.13     1380.04     93.67 o
  14   3   1      318.87      392.59     72.98 o
 -12   4   1     2303.68     2502.64    134.70 o
 -11   4   1     2120.80     2165.84    279.01 o
 -10   4   1      290.36      272.08     36.28 o
  -9   4   1     5138.44     5911.18    155.96 o
  -8   4   1     1364.67     1288.52     62.15 o
  -7   4   1     3373.90     3185.78     60.38 o
  -6   4   1      318.04      281.65     17.46 o
  -5   4   1     6963.14     7483.53    121.29 o
  -4   4   1       61.37       73.83     10.82 o
  -3   4   1     5214.50     4723.80    100.75 o
  -2   4   1    13538.33    14789.78    391.94 o
  -1   4   1    14958.01    14161.08    311.61 o
   0   4   1        2.23       -3.61      6.48 o
   1   4   1    15070.02    11881.13    317.13 o
   2   4   1     2626.16     2402.80     74.15 o
   3   4   1     3011.40     3056.32    111.62 o
   4   4   1     3421.50     3469.27     96.21 o
   5   4   1     5518.72     5640.60    185.90 o
   6   4   1     3642.60     4183.94    101.17 o
   7   4   1     2605.37     3013.53     74.07 o
   8   4   1      398.84      462.59     36.43 o
   9   4   1     1210.02     1467.40     52.10 o
  10   4   1      311.38      400.25     40.51 o
  11   4   1     1864.10     1737.16    146.55 o
  12   4   1     2047.55     2457.31    141.22 o
  13   4   1     1086.01     1199.06     77.24 o
  14   4   1       68.34      143.99     69.24 o
 -12   5   1     1352.59     1308.76    142.37 o
 -11   5   1     1727.51     1664.63     94.71 o
 -10   5   1      101.64      161.80     56.39 o
  -9   5   1     4453.98     5046.71    134.59 o
  -8   5   1     1495.02     1475.32     47.20 o
  -7   5   1     2004.03     1846.95     59.49 o
  -6   5   1      423.56      404.34     17.86 o
  -5   5   1     8729.24     8712.86    211.48 o
  -4   5   1      393.79      377.41     14.04 o
  -3   5   1      784.20      588.50     17.81 o
  -2   5   1    14678.38    15302.68    310.13 o
  -1   5   1    26665.80    25781.36    511.33 o
   0   5   1       71.47       82.17     10.69 o
   1   5   1    16088.32    12555.83    253.83 o
   2   5   1    12876.10    12619.83    302.60 o
   3   5   1     7571.83     7631.06    245.77 o
   4   5   1      293.69      382.61     35.57 o
   5   5   1     4160.14     3903.15    102.39 o
   6   5   1      263.96      271.45     18.15 o
   7   5   1     2105.12     2327.00     57.64 o
   8   5   1      572.39      541.41     24.11 o
   9   5   1     1986.79     2051.81    112.43 o
  10   5   1      261.29      340.55     57.96 o
  11   5   1     2111.23     1909.82    156.68 o
  12   5   1     2957.73     3122.83    169.31 o
  13   5   1      892.97      887.62    131.44 o
  14   5   1        6.13       -0.91     71.92 o
 -11   6   1      790.44      706.13     73.84 o
 -10   6   1       14.53       43.10     48.06 o
  -9   6   1     7614.54     8803.18    228.98 o
  -8   6   1     1408.01     1481.07     47.72 o
  -7   6   1      154.64      188.12     23.93 o
  -6   6   1      108.64      138.75     16.49 o
  -5   6   1     7859.82     8172.21    199.21 o
  -4   6   1      528.56      591.29     33.15 o
  -3   6   1     1284.53     1082.41     38.35 o
  -2   6   1     9900.97    10504.11    175.39 o
  -1   6   1    17567.99    16653.82    313.11 o
   0   6   1      139.70      164.72     13.57 o
   1   6   1    16095.59    12800.35    299.00 o
   2   6   1    17773.09    16538.19    388.90 o
   3   6   1     4467.61     4773.44    125.57 o
   4   6   1      233.17      230.98     16.60 o
   5   6   1     4847.24     4776.75    126.89 o
   6   6   1      774.51      746.29     31.59 o
   7   6   1     1282.00     1281.90     44.32 o
   8   6   1     1720.86     1535.22     59.27 o
   9   6   1     9036.07     9832.47    249.91 o
  10   6   1       88.08      102.56     23.96 o
  11   6   1     2289.28     2493.33    136.04 o
  12   6   1     2368.33     2366.13    284.65 o
  13   6   1      877.59      975.01     91.25 o
  14   6   1        0.69       66.48     69.49 o
 -11   7   1      443.79      501.57     94.98 o
 -10   7   1        3.40      103.17    106.68 o
  -9   7   1     5664.62     6249.36    197.95 o
  -8   7   1     2084.23     2009.29     67.75 o
  -7   7   1        2.73      -20.97     22.67 o
  -6   7   1      183.56      165.75     24.66 o
  -5   7   1     5076.02     5289.31    110.26 o
  -4   7   1      418.23      395.63     20.04 o
  -3   7   1      941.59      823.06     23.88 o
  -2   7   1     7109.80     7549.47    118.32 o
  -1   7   1     7273.91     6608.64    136.67 o
   0   7   1       29.52       25.22     10.09 o
   1   7   1     9795.78     8133.83    159.76 o
   2   7   1     9262.91     9072.70    184.85 o
   3   7   1      483.49      361.45     17.30 o
   4   7   1       18.26       34.96     12.27 o
   5   7   1     6179.79     5716.29    151.13 o
   6   7   1      653.15      622.70     24.64 o
   7   7   1     1176.04     1150.41     42.39 o
   8   7   1     1214.51     1228.33     40.64 o
   9   7   1     7366.99     7722.03    240.15 o
  10   7   1       85.41       15.27     28.38 o
  11   7   1     2869.20     3150.88    186.88 o
  12   7   1     2738.17     2637.35    453.87 o
  13   7   1      586.91      511.08     72.56 o
  14   7   1        3.66       50.59     75.12 o
 -10   8   1       53.21       62.31     74.19 o
  -9   8   1     3889.38     4385.54    236.51 o
  -8   8   1     1429.69     1484.53     94.70 o
  -7   8   1      145.36      181.65     39.09 o
  -6   8   1     1279.69     1230.27     44.05 o
  -5   8   1     5565.76     5737.94    121.74 o
  -4   8   1      802.10      776.51     28.16 o
  -3   8   1     1005.18      821.05     23.48 o
  -2   8   1     5791.44     6192.36    125.16 o
  -1   8   1     6261.65     6444.97     97.31 o
   0   8   1       35.45       53.82     12.31 o
   1   8   1     5489.82     4651.45    110.13 o
   2   8   1     6738.03     6732.75    161.87 o
   3   8   1     1928.11     1919.17     53.31 o
   4   8   1      147.11      172.58     20.64 o
   5   8   1     8936.60     7780.61    217.09 o
   6   8   1      102.91      106.24     23.90 o
   7   8   1     2348.58     2270.40     66.65 o
   8   8   1     1326.90     1297.47     36.99 o
   9   8   1     5493.40     5616.61    167.45 o
  10   8   1        6.83        5.15     15.97 o
  11   8   1     2091.10     1993.72     80.54 o
  12   8   1     3697.98     3343.38    423.81 o
  13   8   1      305.99      382.21     74.60 o
 -10   9   1       34.85       10.36     60.02 o
  -9   9   1     2496.87     2795.95    134.66 o
  -8   9   1     1099.65     1147.60     72.33 o
  -7   9   1       96.85      110.73     75.78 o
  -6   9   1     1057.14     1037.12     46.41 o
  -5   9   1     4369.39     4604.09    111.68 o
  -4   9   1      397.56      443.64     43.46 o
  -3   9   1      108.22      104.17     17.72 o
  -2   9   1     5541.30     5883.27    109.58 o
  -1   9   1     3219.03     3399.60     64.45 o
   0   9   1      137.56       95.98     14.89 o
   1   9   1     3957.00     3529.92     75.91 o
   2   9   1     6410.25     6458.41    142.29 o
   3   9   1     1751.71     1748.34     48.93 o
   4   9   1      754.80      634.16     35.76 o
   5   9   1     8309.60     7832.76    224.05 o
   6   9   1      341.23      357.08     24.39 o
   7   9   1     1322.59     1319.94     47.94 o
   8   9   1     2301.66     2093.54     78.29 o
   9   9   1     4269.57     4569.38    141.67 o
  10   9   1       45.11       26.20     32.63 o
  11   9   1     1493.80     1482.51     88.84 o
  12   9   1     3017.50     2868.33    231.06 o
  13   9   1      194.87      273.92     66.25 o
  -9  10   1     1180.40     1188.48     90.08 o
  -8  10   1      854.87      715.42     60.36 o
  -7  10   1       32.17      -23.32     86.59 o
  -6  10   1       99.24      234.21     68.46 o
  -5  10   1     2788.18     3144.92    120.07 o
  -4  10   1       25.11      155.95     26.64 o
  -3  10   1      248.07      280.64     40.99 o
  -2  10   1      683.60      930.20     23.97 o
  -1  10   1     1966.31     2087.58     46.72 o
   0  10   1       68.09       60.76     15.58 o
   1  10   1     2609.16     2377.30     56.34 o
   2  10   1     5094.06     5447.58    126.92 o
   3  10   1      541.53      488.76     23.02 o
   4  10   1      295.97      280.54     24.80 o
   5  10   1     5831.94     5383.44    148.09 o
   6  10   1        5.88       64.78     26.88 o
   7  10   1        0.96       34.16     48.39 o
   8  10   1     1732.80     1619.91     65.47 o
   9  10   1     4258.07     4240.33    206.82 o
  10  10   1       32.51       33.07     28.98 o
  11  10   1     1075.90      950.76     83.30 o
  12  10   1     2002.72     1655.80    106.34 o
  13  10   1       42.49      -70.38     70.38 o
  -8  11   1      163.40      115.69     59.23 o
  -7  11   1        3.41      220.81    101.88 o
  -6  11   1      271.01      334.32    100.99 o
  -5  11   1     2948.63     2901.29    108.77 o
  -4  11   1        9.04       88.81     41.79 o
  -3  11   1       94.27       98.38     25.17 o
  -2  11   1       58.93       97.32     21.88 o
  -1  11   1     1232.81     1373.50     42.22 o
   0  11   1       45.22       46.86     33.15 o
   1  11   1     1112.17     1131.56     85.27 o
   2  11   1     1520.39     1610.36     52.50 o
   3  11   1        2.07       48.04     19.09 o
   4  11   1       65.13       61.54     24.58 o
   5  11   1     4329.37     4098.85    109.91 o
   6  11   1      128.47       94.15     65.71 o
   7  11   1        9.15      -10.89     24.38 o
   8  11   1     2300.53     2136.04     74.73 o
   9  11   1     7093.67     7602.22    264.54 o
  10  11   1        0.38       15.80     99.78 o
  11  11   1     1167.78     1087.78     94.11 o
  12  11   1     1346.51     1110.58    217.73 o
  -7  12   1        2.62       24.41     55.73 o
  -6  12   1       22.78       81.73     49.99 o
  -5  12   1     1483.00     1706.43    125.92 o
  -4  12   1      124.54      191.12     43.90 o
  -3  12   1       21.21       18.77     29.48 o
  -2  12   1      620.90      633.42     36.94 o
  -1  12   1     1615.73     1796.69     66.25 o
   0  12   1      179.74      164.05     25.37 o
   1  12   1      789.61      813.26     38.85 o
   2  12   1      197.75      226.12     26.78 o
   3  12   1        8.23       35.07     21.51 o
   4  12   1       97.53       52.37     24.43 o
   5  12   1     3495.60     3641.64    118.77 o
   6  12   1     1175.52     1145.83     69.13 o
   7  12   1       30.46      119.41     32.08 o
   8  12   1     2590.67     2498.51    146.38 o
   9  12   1     5022.71     6040.21    378.05 o
  10  12   1       33.91       25.77     50.96 o
  11  12   1      575.42      527.18     80.10 o
  12  12   1     1090.01      967.48    227.38 o
  -6  13   1       31.59      -72.24     72.24 o
  -5  13   1      731.79      753.33     98.29 o
  -4  13   1      158.76      175.57     50.95 o
  -3  13   1        2.62       43.71     42.25 o
  -2  13   1       28.34       52.98     34.52 o
  -1  13   1     1700.12     2161.95     99.94 o
   0  13   1        7.23        0.61     29.00 o
   1  13   1     2273.99     2447.04     80.06 o
   2  13   1      433.50      494.53     39.36 o
   3  13   1      199.22      236.93     28.50 o
   4  13   1        2.32       52.53     28.26 o
   5  13   1     2954.96     3008.46    142.15 o
   6  13   1      493.81      511.93     45.21 o
   7  13   1        4.33       -7.37     34.85 o
   8  13   1     1314.65     1374.28     90.69 o
   9  13   1     3379.47     3885.96    208.39 o
  10  13   1       91.33       19.39     66.36 o
  11  13   1       47.85      174.81     79.70 o
  -5  14   1      693.52      732.74     75.95 o
  -4  14   1       29.81       -1.40     87.99 o
  -3  14   1      161.53      165.00     56.89 o
  -2  14   1       31.93      -30.01     64.22 o
  -1  14   1      824.69      865.47     67.46 o
   0  14   1        4.93       26.57     46.27 o
   1  14   1     1556.24     1734.76    100.42 o
   2  14   1      100.36      131.47     31.20 o
   3  14   1        7.68        1.34     31.52 o
   4  14   1       50.64       76.20     37.69 o
   5  14   1     2012.37     2052.64     87.75 o
   6  14   1      303.99      337.90     52.02 o
   7  14   1       10.88      -42.35     42.35 o
   8  14   1     1025.24     1035.24    132.68 o
   9  14   1     1646.39     1668.30    121.88 o
  10  14   1      127.02       71.56    101.78 o
  11  14   1      151.16       89.57    121.26 o
  -4  15   1        8.61       -6.49     97.63 o
  -3  15   1       53.93      116.32     74.66 o
  -2  15   1       99.89      117.63     78.85 o
  -1  15   1     1001.67     1252.89    144.66 o
   0  15   1       22.85       57.75     80.72 o
   1  15   1      900.12     1101.56     84.92 o
   2  15   1       67.21       55.46     42.42 o
   3  15   1       96.83      166.78     55.11 o
   4  15   1      243.36      171.97     68.43 o
   5  15   1     1046.01     1282.92     74.99 o
   6  15   1       25.38       31.90     45.03 o
   7  15   1       19.41       36.00     61.40 o
   8  15   1      243.07      173.83     86.03 o
   9  15   1      541.53      473.07     79.74 o
  10  15   1       84.67      187.25     98.52 o
  -2  16   1      165.03      239.17     90.78 o
  -1  16   1      842.45     1193.52    130.86 o
   0  16   1       93.93      157.80     84.63 o
   1  16   1     1139.08     1495.04    171.78 o
   2  16   1       56.61      -17.70    183.29 o
   3  16   1      232.57       84.03     58.44 o
   4  16   1      107.63      125.89     49.54 o
   5  16   1      534.13      602.54     61.15 o
   6  16   1       15.83        9.64     66.03 o
   7  16   1       14.65       34.88     77.37 o
   8  16   1       23.36      -76.30     76.30 o
   0  17   1        0.06       43.25     95.07 o
   1  17   1      438.45      544.33    114.92 o
   2  17   1      101.55      229.10    103.09 o
   3  17   1      158.27      197.04     98.52 o
   4  17   1       15.19       24.78     72.71 o
   5  17   1      421.46      410.81     91.25 o
   6  17   1       87.14      352.14    120.24 o
  -7 -16   2      411.64      239.45    126.11 o
  -6 -16   2      765.43      891.25    144.95 o
  -5 -16   2        2.32       72.03     69.60 o
  -4 -16   2     1206.79     1471.45    100.86 o
  -3 -16   2      668.23      838.52     81.98 o
  -2 -16   2      185.13      145.75    123.64 o
  -1 -16   2       47.68       58.83     72.38 o
   0 -16   2      208.67      249.23    175.88 o
  -8 -15   2      537.80      468.32     92.10 o
  -7 -15   2      351.84      315.63     54.72 o
  -6 -15   2      731.13      848.25     69.85 o
  -5 -15   2      110.70      249.53     55.45 o
  -4 -15   2     1829.20     2026.29    108.09 o
  -3 -15   2      626.35      714.50     74.73 o
  -2 -15   2      447.68      707.03     74.51 o
  -1 -15   2      294.91      388.85     62.82 o
   0 -15   2      493.29      660.03     75.92 o
   1 -15   2       54.69       79.95     63.30 o
   2 -15   2      477.46      615.77     73.42 o
   3 -15   2      743.52     1005.33    107.37 o
 -10 -14   2     1267.44     1309.32    168.70 o
  -9 -14   2      237.77      167.47     83.63 o
  -8 -14   2      344.87      377.14     70.96 o
  -7 -14   2      128.39      136.32     45.61 o
  -6 -14   2     1339.03     1517.67     76.00 o
  -5 -14   2       92.39      283.67     49.70 o
  -4 -14   2     3152.12     3578.27    206.61 o
  -3 -14   2      828.63      785.71     60.49 o
  -2 -14   2      493.17      567.70     54.60 o
  -1 -14   2      472.19      525.89     60.80 o
   0 -14   2      905.16     1060.64     71.09 o
   1 -14   2      193.17      225.90     55.21 o
   2 -14   2      828.25     1173.51     82.65 o
   3 -14   2      539.73      668.48     69.59 o
   4 -14   2     1234.56     1274.23    113.53 o
 -11 -13   2      583.90      585.67    104.39 o
 -10 -13   2     1434.76     1281.27    121.08 o
  -9 -13   2      677.21      708.95     78.69 o
  -8 -13   2      180.53      259.95     60.74 o
  -7 -13   2       20.17        7.06     56.04 o
  -6 -13   2      945.42      942.09     70.05 o
  -5 -13   2      569.38      632.90     49.22 o
  -4 -13   2     2022.50     2060.40    128.42 o
  -3 -13   2      690.66      689.49     81.74 o
  -2 -13   2      229.64      370.47     63.52 o
  -1 -13   2      592.46      634.42     67.24 o
   0 -13   2      839.51      868.19     51.52 o
   1 -13   2      224.62      226.79     56.34 o
   2 -13   2      805.43      931.45     63.06 o
   3 -13   2      547.39      528.84     58.51 o
   4 -13   2      999.56     1057.06     97.12 o
   5 -13   2        0.04      -10.71     49.31 o
   6 -13   2     1303.84     1289.42    163.49 o
 -11 -12   2      824.00      762.02    123.17 o
 -10 -12   2     1545.25     1368.52    106.06 o
  -9 -12   2      378.96      486.35     70.49 o
  -8 -12   2      437.30      450.37     41.04 o
  -7 -12   2      143.50      143.08     33.98 o
  -6 -12   2      376.97      440.51     36.09 o
  -5 -12   2      711.74      737.17     36.43 o
  -4 -12   2     3807.69     3705.92    150.78 o
  -3 -12   2     1407.59     1215.75     56.41 o
  -2 -12   2     1252.95     1245.63     48.81 o
  -1 -12   2      777.68      834.14     57.13 o
   0 -12   2     1856.64     2222.06     67.99 o
   1 -12   2      899.55      697.97     51.29 o
   2 -12   2      929.69      955.75    114.35 o
   3 -12   2      793.56      822.47     77.41 o
   4 -12   2     1609.56     1769.75    122.47 o
   5 -12   2       59.04      136.56     44.13 o
   6 -12   2     1137.42     1239.72     76.12 o
   7 -12   2      349.42      205.52    108.96 o
 -12 -11   2        8.58       74.27     68.85 o
 -11 -11   2     1308.54     1111.83     98.65 o
 -10 -11   2     1248.90     1124.25     85.30 o
  -9 -11   2      443.52      438.08     40.18 o
  -8 -11   2       92.55       48.99     33.30 o
  -7 -11   2      461.77      429.63     35.52 o
  -6 -11   2       41.89       62.26     33.74 o
  -5 -11   2      102.28      265.48     51.43 o
  -4 -11   2     3870.15     3606.02     89.51 o
  -3 -11   2     2165.79     1825.08     56.46 o
  -2 -11   2      522.39      505.80     27.79 o
  -1 -11   2      695.85      615.61     28.66 o
   0 -11   2     1020.49      955.14     35.54 o
   1 -11   2      538.81      444.30     28.04 o
   2 -11   2      604.63      635.50     50.69 o
   3 -11   2      725.72      666.23     60.04 o
   4 -11   2     1630.28     1641.31    129.38 o
   5 -11   2      341.74      387.53     47.61 o
   6 -11   2     1616.74     1909.07     95.09 o
   7 -11   2      197.61      138.05    105.60 o
 -12 -10   2        1.91      -71.05     71.05 o
 -11 -10   2     1280.22     1114.57     89.43 o
 -10 -10   2      890.89      875.73     71.00 o
  -9 -10   2      151.04      169.09    143.40 o
  -8 -10   2        0.72      -30.04     30.04 o
  -7 -10   2     2097.75     1952.97    121.34 o
  -6 -10   2       15.93       37.09     29.35 o
  -5 -10   2      238.64      351.61     30.33 o
  -4 -10   2     1256.02     1125.00     38.86 o
  -3 -10   2      453.05      455.83     18.50 o
  -2 -10   2      441.96      539.00     23.04 o
  -1 -10   2     1887.92     1829.24     47.15 o
   0 -10   2      303.37      331.46     24.14 o
   1 -10   2      406.30      362.89     21.71 o
   2 -10   2     1127.37     1133.04     38.14 o
   3 -10   2     2165.38     2114.75     52.50 o
   4 -10   2     2521.93     2144.35     60.98 o
   5 -10   2      509.67      446.86    153.09 o
   6 -10   2     1396.78     1427.35     85.38 o
   7 -10   2      141.51      102.95    100.38 o
 -13  -9   2      579.38      513.22     84.46 o
 -12  -9   2       27.41       58.51     70.81 o
 -11  -9   2     1017.40      962.91     95.26 o
 -10  -9   2      754.11      891.77     80.20 o
  -9  -9   2      669.44      625.90     57.87 o
  -8  -9   2      700.21      569.88     36.81 o
  -7  -9   2     1988.80     1879.92    112.10 o
  -6  -9   2      106.64      128.77     41.95 o
  -5  -9   2      206.62      325.15     43.64 o
  -4  -9   2     3850.35     3450.97     77.20 o
  -3  -9   2     3099.41     2929.02     52.30 o
  -2  -9   2     1107.24     1003.97     26.43 o
  -1  -9   2     1949.39     1765.77     50.68 o
   0  -9   2     1460.90     1400.15     41.43 o
   1  -9   2     2339.85     1961.01     58.85 o
   2  -9   2     2288.62     2271.57     42.08 o
   3  -9   2     1933.79     1975.71     47.35 o
   4  -9   2     4118.32     3753.67     85.87 o
   5  -9   2      146.20       98.01     21.44 o
   6  -9   2     1052.51      995.94     55.21 o
   7  -9   2       98.86      156.54     40.71 o
   8  -9   2      241.69      254.77     46.07 o
   9  -9   2      251.73      233.67    126.95 o
 -13  -8   2     1007.39      735.98    111.20 o
 -12  -8   2       23.82       63.15     57.60 o
 -11  -8   2     1350.41     1308.06     85.55 o
 -10  -8   2      747.42      766.07     62.32 o
  -9  -8   2     2822.54     2952.37    118.58 o
  -8  -8   2        5.55       29.29     24.68 o
  -7  -8   2     1406.53     1225.35     76.88 o
  -6  -8   2      673.06      664.70     28.91 o
  -5  -8   2      136.11      172.06     30.22 o
  -4  -8   2     1694.08     1573.76     43.37 o
  -3  -8   2    11203.78    10479.49    208.50 o
  -2  -8   2      497.70      529.20     17.22 o
  -1  -8   2     2101.15     1882.60     47.37 o
   0  -8   2     1722.21     1446.92     41.70 o
   1  -8   2     2676.48     2229.12     43.12 o
   2  -8   2      646.58      670.56     17.95 o
   3  -8   2      715.25      679.21     28.97 o
   4  -8   2     1175.90     1008.66     30.65 o
   5  -8   2      186.12       99.65     20.85 o
   6  -8   2      266.66      286.73     21.38 o
   7  -8   2      212.67      133.00     42.24 o
   8  -8   2      386.10      405.07     82.02 o
   9  -8   2      561.19      716.51     56.36 o
  10  -8   2     1131.32     1138.43    139.06 o
 -13  -7   2     2032.27     1813.30    170.80 o
 -12  -7   2       36.66      119.53     58.74 o
 -11  -7   2     1461.59     1357.62    142.93 o
 -10  -7   2      390.52      392.99     45.11 o
  -9  -7   2     1585.81     1784.93     93.67 o
  -8  -7   2      537.07      462.98     45.67 o
  -7  -7   2     5197.95     4945.64    167.86 o
  -6  -7   2     1100.75     1060.52     61.15 o
  -5  -7   2        4.78        4.60     14.99 o
  -4  -7   2     1233.41     1099.83     33.25 o
  -3  -7   2     8053.98     7823.00    170.88 o
  -2  -7   2       75.42      101.61     11.17 o
  -1  -7   2     2878.95     2498.74     54.12 o
   0  -7   2     2063.68     1744.88     41.63 o
   1  -7   2     2125.58     1648.42     30.14 o
   2  -7   2      503.43      547.77     16.15 o
   3  -7   2     6844.24     6470.57    120.03 o
   4  -7   2     3079.08     2692.45     60.29 o
   5  -7   2      368.51      322.71     19.33 o
   6  -7   2        7.72        4.93     33.87 o
   7  -7   2      818.80      768.48     36.54 o
   8  -7   2       80.29       44.87     34.83 o
   9  -7   2      507.96      323.99    103.55 o
  10  -7   2     1801.79     1492.49    120.75 o
 -14  -6   2      537.59      340.95    137.95 o
 -13  -6   2     2714.66     2476.83    202.86 o
 -12  -6   2       82.66       50.88     56.59 o
 -11  -6   2     3151.76     3287.67    165.96 o
 -10  -6   2       96.75       92.74     53.97 o
  -9  -6   2     1461.09     1578.37     72.98 o
  -8  -6   2      272.15      342.86     31.63 o
  -7  -6   2    16055.77    16080.13    401.77 o
  -6  -6   2      611.17      573.68     18.42 o
  -5  -6   2       11.42       59.49     15.00 o
  -4  -6   2     2708.72     2761.01     78.52 o
  -3  -6   2    19489.50    18377.79    403.47 o
  -2  -6   2       83.27      113.62     17.62 o
  -1  -6   2     3419.36     2828.92     51.73 o
   0  -6   2     1663.66     1366.92     33.26 o
   1  -6   2     2185.49     1742.29     36.16 o
   2  -6   2       22.38       34.33     10.09 o
   3  -6   2     8921.53     8414.49    143.62 o
   4  -6   2     3031.55     2771.78     46.55 o
   5  -6   2       48.35       35.35     12.19 o
   6  -6   2       17.62       16.12     13.77 o
   7  -6   2     1813.79     1797.50     71.60 o
   8  -6   2        2.84      -28.47     34.26 o
   9  -6   2      499.13      503.40     46.37 o
  10  -6   2     1836.77     1788.74     91.66 o
  11  -6   2      590.12      553.26     59.83 o
 -14  -5   2      305.18      139.77     75.91 o
 -13  -5   2     1964.21     1744.28    210.97 o
 -12  -5   2       53.06       68.60     51.38 o
 -11  -5   2     3298.98     3676.39    205.85 o
 -10  -5   2      404.63      380.50     46.20 o
  -9  -5   2     1765.37     1767.68     79.71 o
  -8  -5   2      644.26      660.71     52.91 o
  -7  -5   2    27187.71    29165.54    704.45 o
  -6  -5   2      118.16      118.90      9.56 o
  -5  -5   2      524.78      493.07     25.00 o
  -4  -5   2      398.22      408.67     25.11 o
  -3  -5   2    25623.39    23125.39    483.46 o
  -2  -5   2    12591.71    14722.59    400.13 o
  -1  -5   2    11172.62    10216.64    245.56 o
   0  -5   2     2258.93     2082.62     39.26 o
   1  -5   2     5680.22     4853.16     78.43 o
   2  -5   2        2.48        5.88      7.75 o
   3  -5   2    10267.96     9228.23    123.09 o
   4  -5   2     1175.26     1033.33     18.72 o
   5  -5   2       16.43       45.32     24.09 o
   6  -5   2      399.93      364.05     24.91 o
   7  -5   2     2067.29     1945.87     46.41 o
   8  -5   2      193.92      132.59     22.29 o
   9  -5   2      472.71      530.32     43.08 o
  10  -5   2      941.59     1006.84    139.20 o
  11  -5   2      913.69      851.61     68.13 o
  12  -5   2      136.44      138.23    139.72 o
 -14  -4   2       49.57       22.10     73.32 o
 -13  -4   2     1524.94     1534.34    146.89 o
 -12  -4   2      300.78      199.04     51.07 o
 -11  -4   2     2028.07     2167.75    236.42 o
 -10  -4   2     1137.30     1114.21     60.96 o
  -9  -4   2     4509.88     5462.27    271.69 o
  -8  -4   2      743.35      706.55     34.40 o
  -7  -4   2    25023.94    28345.95    655.00 o
  -6  -4   2        3.67       -8.62     20.06 o
  -5  -4   2        0.46        7.28     11.72 o
  -4  -4   2     1097.90      884.49     35.71 o
  -3  -4   2    16396.13    15098.59    526.26 o
  -2  -4   2     4693.68     5652.35    145.49 o
  -1  -4   2     6917.78     6493.01    149.80 o
   0  -4   2     3620.31     3202.37     57.34 o
   1  -4   2     8683.70     7442.29    125.38 o
   2  -4   2    12244.01    14318.16    381.36 o
   3  -4   2    32297.97    28744.00   1343.89 o
   4  -4   2     3833.83     3353.57     89.91 o
   5  -4   2      269.26      279.73     11.73 o
   6  -4   2      336.91      408.72     16.43 o
   7  -4   2     2718.23     2671.57     62.85 o
   8  -4   2      431.68      339.77     26.04 o
   9  -4   2      652.98      636.98     47.73 o
  10  -4   2      859.92      871.04    121.87 o
  11  -4   2     1008.33     1190.53     92.65 o
  12  -4   2       90.85      167.58     56.99 o
 -14  -3   2       30.75       80.72     92.55 o
 -13  -3   2     2222.83     2566.84    137.30 o
 -12  -3   2      251.27      330.25     56.30 o
 -11  -3   2     3027.78     3647.92    153.89 o
 -10  -3   2      930.35     1078.87     90.93 o
  -9  -3   2     6371.37     7437.55    215.19 o
  -8  -3   2     2691.21     2773.98    172.11 o
  -7  -3   2    21545.55    25140.02    820.77 o
  -6  -3   2      216.88      231.06     31.51 o
  -5  -3   2      321.63      361.61     22.48 o
  -4  -3   2     1829.93     1859.48     90.50 o
  -3  -3   2    44310.66    40091.84   1520.06 o
  -2  -3   2     1639.50     1858.31     61.36 o
  -1  -3   2     3329.04     2813.49     76.93 o
   0  -3   2     2009.32     1813.91     32.05 o
   1  -3   2     2699.59     2584.03     52.65 o
   2  -3   2     6197.25     6459.14    122.04 o
   3  -3   2    17662.34    15646.29    339.02 o
   4  -3   2      143.16      160.02      8.98 o
   5  -3   2      104.39      140.32      9.18 o
   6  -3   2      227.86      220.35     13.49 o
   7  -3   2     5720.63     5776.89    116.92 o
   8  -3   2        2.22      -15.45     15.45 o
   9  -3   2     2769.00     3078.20     85.95 o
  10  -3   2      633.39      661.66    101.92 o
  11  -3   2      737.92      813.13     58.39 o
  12  -3   2        3.37      145.84     83.42 o
 -14  -2   2       73.77        5.05     70.91 o
 -13  -2   2     3192.04     3410.47    334.94 o
 -12  -2   2      268.77      288.34     52.03 o
 -11  -2   2     1903.92     2488.56    156.30 o
 -10  -2   2      548.20      504.76     33.94 o
  -9  -2   2     3256.85     3948.16    100.97 o
  -8  -2   2     2490.95     2591.35     64.10 o
  -7  -2   2    21579.34    25017.76    554.47 o
  -6  -2   2      478.47      425.91     17.75 o
  -5  -2   2       39.95       39.30     14.63 o
  -4  -2   2       11.93       24.00     11.08 o
  -3  -2   2    53402.31    53527.62   1444.30 o
  -2  -2   2     1031.00     1324.98     36.20 o
  -1  -2   2     6622.60     5763.05    111.99 o
   0  -2   2     2918.27     2751.60     46.47 o
   1  -2   2     4434.68     3892.22     79.97 o
   2  -2   2     1341.28     1675.38     50.29 o
   3  -2   2    20462.93    17618.61    338.20 o
   4  -2   2      297.25      263.99     14.59 o
   5  -2   2      228.49      213.79      9.80 o
   6  -2   2      389.08      336.44     15.52 o
   7  -2   2    15994.85    17169.89    304.95 o
   8  -2   2      366.88      331.86     17.82 o
   9  -2   2     4406.20     4570.69    169.21 o
  10  -2   2     1054.25     1095.56     66.90 o
  11  -2   2     1279.78     1377.03    140.28 o
  12  -2   2       65.42       42.70     51.98 o
  13  -2   2      692.08      563.43    135.90 o
 -14  -1   2       13.16       55.41     69.85 o
 -13  -1   2     3115.61     3578.09    149.37 o
 -12  -1   2      242.51      250.79     52.44 o
 -11  -1   2     2326.75     2526.61    103.67 o
 -10  -1   2      234.76      182.62     28.31 o
  -9  -1   2     5053.29     6460.92    153.93 o
  -8  -1   2     1348.71     1266.79     37.69 o
  -7  -1   2    17421.54    19880.69    449.79 o
  -6  -1   2      708.08      717.91     24.63 o
  -5  -1   2      740.40      800.84     22.80 o
  -4  -1   2     1614.31     1602.26     38.28 o
  -3  -1   2    41150.09    41214.10   1342.92 o
  -2  -1   2    11879.51    13919.76    378.66 o
  -1  -1   2     4308.04     3025.61    809.78 o
   0  -1   2     4013.78      496.44    629.82 o
   1  -1   2     4969.05     4657.44    133.77 o
   2  -1   2     3134.62     3120.68     53.03 o
   3  -1   2    49200.95    39980.29   2670.53 o
   4  -1   2     2411.66     2206.86     56.53 o
   5  -1   2      205.46      171.06     14.80 o
   6  -1   2      142.19      129.49     10.21 o
   7  -1   2    25918.14    29701.90    537.58 o
   8  -1   2       61.11       78.74     14.00 o
   9  -1   2     1540.10     1533.98     56.54 o
  10  -1   2      931.44      884.02     65.74 o
  11  -1   2     1391.02     1555.54    146.33 o
  12  -1   2        3.87      -18.32    129.32 o
  13  -1   2      688.05      645.90     67.67 o
 -13   0   2     2108.06     2041.04    120.30 o
 -12   0   2      305.94      337.43    115.50 o
 -11   0   2     4187.50     4864.46    240.46 o
 -10   0   2      754.08      633.98     33.04 o
  -9   0   2     2651.85     2863.72     74.46 o
  -8   0   2     1338.19     1424.83     40.21 o
  -7   0   2    13208.92    14913.74    324.95 o
  -6   0   2     4744.49     5219.06    118.60 o
  -5   0   2        9.19       66.07     11.15 o
  -4   0   2       48.96       13.93     11.57 o
  -3   0   2    39325.48    40668.89   1121.52 o
  -2   0   2    27447.95    32056.02    929.66 o
  -1   0   2     9153.73      944.75   1886.73 o
   1   0   2     5960.62     1317.69   2169.33 o
   2   0   2    13168.35    14713.28    289.11 o
   3   0   2    50822.37    47222.75   1010.65 o
   4   0   2      360.91      387.06     13.23 o
   5   0   2      982.28     1153.90     47.33 o
   6   0   2      187.64      194.06     13.11 o
   7   0   2    23280.92    25726.39    500.03 o
   8   0   2     1177.87     1192.78     37.03 o
   9   0   2     1497.56     1538.50     33.52 o
  10   0   2      293.15      280.03     22.61 o
  11   0   2     2790.08     3302.71     97.81 o
  12   0   2        0.87       18.11     48.60 o
  13   0   2     1385.07     1486.09    103.23 o
 -13   1   2     1402.78     1445.58     98.97 o
 -12   1   2      268.60      288.30     45.51 o
 -11   1   2     2515.12     2779.59     95.03 o
 -10   1   2      320.66      264.53     56.22 o
  -9   1   2      955.38     1020.53     46.40 o
  -8   1   2     3494.78     3454.67     81.45 o
  -7   1   2    12522.03    14133.21    280.78 o
  -6   1   2     4004.31     4688.14    106.49 o
  -5   1   2       24.86       37.70     10.83 o
  -4   1   2       87.77       82.46     10.32 o
  -3   1   2    54687.33    53910.12   1366.61 o
  -2   1   2    26804.10    33032.23    964.26 o
  -1   1   2    13989.76     9648.96    867.21 o
   1   1   2    10477.84     1104.31   4001.55 o
   2   1   2    15936.80    18781.44    879.30 o
   3   1   2    42932.84    40696.66    809.25 o
   4   1   2     1738.73     1805.08     43.44 o
   5   1   2      268.06      276.99     10.58 o
   6   1   2      554.90      531.26     22.46 o
   7   1   2    21284.04    24061.76    473.38 o
   8   1   2     1369.41     1434.84     35.70 o
   9   1   2     5364.09     6388.71    197.29 o
  10   1   2     1336.31     1390.22     37.72 o
  11   1   2     3318.28     3288.45    173.68 o
  12   1   2        0.16       29.01     79.92 o
  13   1   2     2523.65     2868.44    328.60 o
 -13   2   2     1457.29     1356.82    101.16 o
 -12   2   2      338.25      358.08     62.76 o
 -11   2   2     2342.63     2651.53    117.17 o
 -10   2   2        0.56       45.27     27.31 o
  -9   2   2     5059.98     5585.25    152.17 o
  -8   2   2     4388.59     4508.77     90.33 o
  -7   2   2     6881.30     7997.11    149.89 o
  -6   2   2     2294.28     2445.57     72.56 o
  -5   2   2      982.40     1062.51     31.13 o
  -4   2   2      151.10      158.32     11.35 o
  -3   2   2    42527.97    41979.72   1014.62 o
  -2   2   2       59.35      103.52     10.42 o
  -1   2   2    15136.13    14040.46    379.66 o
   0   2   2      603.92      477.92     27.74 o
   1   2   2    12477.33    10438.61   1355.87 o
   2   2   2    38009.76    38672.64   1091.73 o
   3   2   2    34826.28    33148.84    900.99 o
   4   2   2      327.95      281.53     15.61 o
   5   2   2      565.96      664.14     25.90 o
   6   2   2     1566.17     1668.30     48.55 o
   7   2   2    18493.12    21345.31    474.39 o
   8   2   2     2020.63     2058.32     63.89 o
   9   2   2     4300.14     5045.38    181.17 o
  10   2   2     1783.27     1844.68     94.19 o
  11   2   2     1302.45     1450.27     49.75 o
  12   2   2      258.55      245.96     80.47 o
  13   2   2     2097.17     2398.30    203.89 o
  14   2   2      424.86      253.46     68.76 o
 -13   3   2     1692.46     1529.28    105.90 o
 -12   3   2      150.89      158.05     86.26 o
 -11   3   2     1967.55     2113.35     92.86 o
 -10   3   2       65.65       19.64     32.05 o
  -9   3   2     4241.58     4387.55     98.14 o
  -8   3   2     1360.77     1238.61     40.82 o
  -7   3   2     2131.46     2210.40     45.43 o
  -6   3   2     1567.47     1617.65     37.97 o
  -5   3   2      729.06      704.27     20.80 o
  -4   3   2      271.44      329.06     17.90 o
  -3   3   2    10494.89    10847.07    243.40 o
  -2   3   2     2218.97     2653.65     92.20 o
  -1   3   2     6441.89     6023.36    192.30 o
   0   3   2      531.62      645.03     41.10 o
   1   3   2    13719.63    11623.40    272.96 o
   2   3   2       58.73      123.62     11.46 o
   3   3   2    58435.84    53739.11   2651.95 o
   4   3   2      497.62      467.23     15.57 o
   5   3   2       14.36       52.34      8.60 o
   6   3   2     2293.08     2473.07    139.38 o
   7   3   2    13729.33    15249.22    505.34 o
   8   3   2     1160.10     1179.22     40.77 o
   9   3   2     4068.31     4519.69    134.92 o
  10   3   2     1034.67      948.79     67.73 o
  11   3   2     2392.64     2631.96    186.38 o
  12   3   2      270.75      292.56     52.55 o
  13   3   2     1516.79     1643.25    110.45 o
  14   3   2      285.37      261.58     63.47 o
 -12   4   2        3.37       34.63     56.11 o
 -11   4   2     1574.49     1778.51     95.50 o
 -10   4   2      106.76       28.73     43.23 o
  -9   4   2      644.18      653.33     41.26 o
  -8   4   2        2.19      -26.75     27.04 o
  -7   4   2     1184.77     1140.44     41.14 o
  -6   4   2        6.42       -1.01     17.06 o
  -5   4   2       74.14       44.12     20.82 o
  -4   4   2      288.13      395.54     14.50 o
  -3   4   2    33056.76    34071.52    934.01 o
  -2   4   2      402.85      511.95     23.18 o
  -1   4   2     4936.47     4251.78    137.24 o
   0   4   2      154.76      181.02      9.10 o
   1   4   2     3847.50     3440.24     65.66 o
   2   4   2     2027.69     2092.46     53.38 o
   3   4   2    26659.81    23485.69   1468.54 o
   4   4   2       69.91       68.97     12.36 o
   5   4   2       41.04       84.63     11.80 o
   6   4   2     4774.22     4841.61    260.69 o
   7   4   2    10686.10    11571.52    659.43 o
   8   4   2      959.56      931.05     43.87 o
   9   4   2     5210.59     6051.55    290.28 o
  10   4   2      760.13      661.08     33.86 o
  11   4   2     2598.21     2556.51    200.42 o
  12   4   2      175.26      122.48     36.41 o
  13   4   2     1625.64     1788.44    112.94 o
  14   4   2        7.48       28.64     87.01 o
 -12   5   2       18.04      -42.96     61.10 o
 -11   5   2     1544.75     1810.67    102.62 o
 -10   5   2      372.26      346.53     42.95 o
  -9   5   2      620.36      569.81     39.36 o
  -8   5   2       21.67       52.18     23.63 o
  -7   5   2      855.55      796.93     25.75 o
  -6   5   2      120.46      142.21     16.02 o
  -5   5   2      400.97      387.62     17.68 o
  -4   5   2     1355.43     1361.10     28.96 o
  -3   5   2    23681.55    24410.28    549.51 o
  -2   5   2      767.77      887.24     31.02 o
  -1   5   2     5217.50     4293.57    117.28 o
   0   5   2      212.93      203.75     11.31 o
   1   5   2     7045.16     5881.23    133.32 o
   2   5   2      262.90      283.99     12.63 o
   3   5   2    12281.88    10729.99    308.71 o
   4   5   2      951.93     1029.30     32.17 o
   5   5   2     1214.10     1023.05     50.22 o
   6   5   2     2653.45     2788.62    111.49 o
   7   5   2    10525.54    10344.53    442.73 o
   8   5   2     2929.45     2745.74     91.99 o
   9   5   2     1648.07     1841.04    139.93 o
  10   5   2      685.42      596.49     34.98 o
  11   5   2     2172.92     2181.28    176.71 o
  12   5   2      236.70      272.82     65.09 o
  13   5   2     2128.12     2134.92    143.72 o
  14   5   2       84.34      172.70     79.65 o
 -12   6   2        7.46       -8.02     80.53 o
 -11   6   2     1073.22     1082.52    107.56 o
 -10   6   2      450.44      405.85    124.01 o
  -9   6   2     1788.31     1813.91     67.55 o
  -8   6   2      169.72       98.66     24.60 o
  -7   6   2     1272.03     1245.81     45.14 o
  -6   6   2      211.30      214.70     17.91 o
  -5   6   2      534.49      508.91     41.18 o
  -4   6   2       69.04       65.91     12.64 o
  -3   6   2     7421.82     7423.36    176.62 o
  -2   6   2     3140.18     4183.77     86.54 o
  -1   6   2     6187.60     5075.55    136.90 o
   0   6   2      199.66      199.11     10.79 o
   1   6   2     5907.75     4899.89    101.05 o
   2   6   2      674.44      721.63     20.45 o
   3   6   2    31436.68    24841.33   1115.22 o
   4   6   2       97.01       63.10     11.61 o
   5   6   2      618.52      525.53     20.10 o
   6   6   2     1222.33      956.70     64.64 o
   7   6   2     7054.51     7286.41    187.42 o
   8   6   2     1697.71     1712.81     95.79 o
   9   6   2     1392.41     1495.46     51.12 o
  10   6   2      955.44      933.78     93.21 o
  11   6   2     3790.56     4140.62    196.23 o
  12   6   2      284.57      229.08     41.18 o
  13   6   2     2476.39     2445.68    266.73 o
  14   6   2       68.63       76.06     69.32 o
 -11   7   2     1357.63     1655.45     99.87 o
 -10   7   2     1108.75     1039.37     76.62 o
  -9   7   2     1663.26     1880.80     90.63 o
  -8   7   2       34.18       91.69     70.71 o
  -7   7   2     1684.24     1779.97     52.75 o
  -6   7   2      617.06      638.56     27.04 o
  -5   7   2      231.68      266.06     18.45 o
  -4   7   2      992.57      761.38     33.83 o
  -3   7   2    17755.64    18136.13    366.58 o
  -2   7   2       73.78      129.89     23.03 o
  -1   7   2     7629.88     6563.21    116.54 o
   0   7   2       14.25       16.17      8.79 o
   1   7   2     6893.25     6228.89    115.26 o
   2   7   2     3143.84     3781.93     79.14 o
   3   7   2    12224.44    11135.47    327.84 o
   4   7   2     1551.11     1458.20    104.11 o
   5   7   2      249.72      207.11     23.51 o
   6   7   2      221.34      151.29     21.12 o
   7   7   2     1521.39     1489.62    103.96 o
   8   7   2     2143.95     2014.85     88.99 o
   9   7   2     2673.01     3045.82     94.73 o
  10   7   2      259.73      204.21     65.73 o
  11   7   2     2765.46     2871.68    133.69 o
  12   7   2      339.86      159.10     82.21 o
  13   7   2     1829.66     1830.36    199.55 o
  14   7   2       34.88        1.30     72.83 o
 -11   8   2      962.85      882.48    104.21 o
 -10   8   2      598.02      653.53    149.32 o
  -9   8   2     1101.89     1367.84    125.55 o
  -8   8   2      240.33      164.09     35.30 o
  -7   8   2     2275.17     2372.63     75.53 o
  -6   8   2     1001.42     1011.86     38.07 o
  -5   8   2      171.57      169.67     37.52 o
  -4   8   2      956.15      841.79     26.36 o
  -3   8   2     5835.76     5966.55    137.27 o
  -2   8   2      171.08      357.50     25.43 o
  -1   8   2     7128.37     6304.65    104.12 o
   0   8   2       14.22        3.03     10.73 o
   1   8   2     8654.01     8229.36    151.48 o
   2   8   2       44.84      140.63     13.32 o
   3   8   2    10310.84     9277.32    174.39 o
   4   8   2      116.05      108.51     17.06 o
   5   8   2      993.83      798.85    110.77 o
   6   8   2      134.30       94.12     14.97 o
   7   8   2      163.77      176.01     17.39 o
   8   8   2      821.44      788.03     33.29 o
   9   8   2     3710.11     3969.21    116.49 o
  10   8   2       13.66       35.86     44.97 o
  11   8   2     2230.17     2164.51     81.95 o
  12   8   2      274.83      315.30     61.24 o
  13   8   2     1063.43      951.81     73.10 o
 -10   9   2      454.29      440.87    142.05 o
  -9   9   2      923.36     1086.81     77.25 o
  -8   9   2      225.85      223.08     57.79 o
  -7   9   2     2626.19     2831.22    101.15 o
  -6   9   2     1838.94     2073.69     66.59 o
  -5   9   2       42.75       66.72     28.06 o
  -4   9   2     1191.63      979.75     34.19 o
  -3   9   2     4090.42     4031.38    127.29 o
  -2   9   2      248.09      364.40     36.54 o
  -1   9   2     5081.72     4466.71     85.96 o
   0   9   2      297.51      326.65     15.45 o
   1   9   2     5027.58     4947.54     94.45 o
   2   9   2      144.95      208.24     28.44 o
   3   9   2    14307.07    13118.75    286.07 o
   4   9   2      441.33      317.90     30.77 o
   5   9   2      301.82      424.81     34.77 o
   6   9   2      323.99      303.54     20.59 o
   7   9   2      598.98      571.95     27.10 o
   8   9   2      472.91      391.19     20.18 o
   9   9   2     1872.45     2106.34     77.83 o
  10   9   2        2.68        6.67     30.78 o
  11   9   2     2054.52     1982.67    163.90 o
  12   9   2      172.73      159.59     60.35 o
  13   9   2      910.33      914.71    234.37 o
  -9  10   2      672.41      801.33     67.52 o
  -8  10   2       60.39      141.17     70.32 o
  -7  10   2     2557.39     2791.65    114.87 o
  -6  10   2     2133.46     2173.07     75.13 o
  -5  10   2        0.08       92.04     40.76 o
  -4  10   2     1337.83     1173.96     75.53 o
  -3  10   2     9654.29     9881.19    244.99 o
  -2  10   2      101.65      128.94     23.09 o
  -1  10   2     1129.96      959.97     34.12 o
   0  10   2       17.48       31.67     15.32 o
   1  10   2     4700.98     4450.62     93.46 o
   2  10   2       21.49       56.96     18.90 o
   3  10   2     2888.20     2638.15     59.56 o
   4  10   2     1331.83     1084.79     35.89 o
   5  10   2      169.86      288.03     29.12 o
   6  10   2      432.85      376.86     38.51 o
   7  10   2     2080.66     1996.15    108.23 o
   8  10   2        5.95       23.14     17.02 o
   9  10   2      318.19      431.37     74.16 o
  10  10   2      171.05      123.54     34.01 o
  11  10   2     1859.21     1867.98    235.67 o
  12  10   2       33.64       60.71     60.49 o
  13  10   2     1105.27      778.66    210.97 o
  -8  11   2      126.46       85.47    116.88 o
  -7  11   2     2794.23     2805.24    133.96 o
  -6  11   2     1674.91     1659.22     82.54 o
  -5  11   2        0.09      128.99     31.72 o
  -4  11   2      186.85      150.48     45.95 o
  -3  11   2     4480.02     4500.75    133.93 o
  -2  11   2       31.12       -0.66     22.01 o
  -1  11   2      673.73      575.91     28.38 o
   0  11   2       31.93       15.34     23.13 o
   1  11   2     2199.89     2108.79     55.84 o
   2  11   2      187.93      292.55     26.72 o
   3  11   2     4710.79     4073.15     95.01 o
   4  11   2     1445.63     1223.21     36.65 o
   5  11   2      196.48      288.88     29.75 o
   6  11   2      695.21      722.68     39.79 o
   7  11   2     1967.51     2096.99     77.49 o
   8  11   2       28.89        8.41     39.96 o
   9  11   2     1678.83     2094.36    209.74 o
  10  11   2      183.03       87.36     57.43 o
  11  11   2     1980.69     2100.67    141.16 o
  12  11   2        3.18      -24.34     66.26 o
  -8  12   2       27.90       76.82     67.02 o
  -7  12   2     2278.78     2299.42    183.90 o
  -6  12   2      561.48      597.96     64.25 o
  -5  12   2       28.28      147.22     42.66 o
  -4  12   2      335.78      297.44     43.87 o
  -3  12   2     3188.46     3580.55    138.91 o
  -2  12   2      809.34      913.82     49.94 o
  -1  12   2     2240.63     2079.84     67.27 o
   0  12   2      824.70      868.91     45.77 o
   1  12   2     1361.34     1513.16     47.66 o
   2  12   2      310.33      267.55     28.02 o
   3  12   2     7874.00     7567.09    289.99 o
   4  12   2     1708.65     1705.92    100.94 o
   5  12   2      295.43      392.38     50.88 o
   6  12   2     1104.33     1080.75     45.49 o
   7  12   2     2441.13     2589.22     84.49 o
   8  12   2      537.27      653.03     77.58 o
   9  12   2     1729.06     2022.11    169.58 o
  10  12   2      270.92      183.96     65.38 o
  11  12   2     1398.40     1542.19    119.12 o
  12  12   2       36.52      230.26    140.65 o
  -7  13   2     2110.81     2361.09    201.51 o
  -6  13   2      234.34      104.76     85.47 o
  -5  13   2      206.68      260.51     59.42 o
  -4  13   2      330.90      331.19     49.80 o
  -3  13   2     3208.80     3537.35    124.12 o
  -2  13   2      368.07      418.37     39.56 o
  -1  13   2     1320.19     1365.41     82.81 o
   0  13   2      478.03      418.40     44.00 o
   1  13   2     2508.35     2805.52    118.32 o
   2  13   2      565.08      660.91     39.66 o
   3  13   2     3297.24     3311.06    168.72 o
   4  13   2      359.51      471.67     35.03 o
   5  13   2      166.78      285.77     33.61 o
   6  13   2     1771.44     1724.42     75.50 o
   7  13   2     2517.96     2843.21    101.40 o
   8  13   2      420.39      511.58     76.57 o
   9  13   2      938.76     1244.49    209.34 o
  10  13   2      506.40      351.17    117.91 o
  11  13   2     1442.47     1460.17    113.10 o
  -5  14   2      244.06      347.84    130.86 o
  -4  14   2      452.33      397.95     60.20 o
  -3  14   2     2151.19     2270.64    291.97 o
  -2  14   2      104.85       84.88     48.47 o
  -1  14   2      625.80      676.55     63.55 o
   0  14   2      168.04      136.36     48.02 o
   1  14   2     1852.70     2157.17    103.08 o
   2  14   2       34.23       -5.87     31.42 o
   3  14   2     3083.40     3506.08    160.73 o
   4  14   2      441.89      538.86     66.60 o
   5  14   2        1.08      111.99     37.29 o
   6  14   2     1534.46     1575.61     70.39 o
   7  14   2     2638.74     2787.32    172.27 o
   8  14   2      258.24      235.25     74.52 o
   9  14   2      980.13     1223.47     97.67 o
  10  14   2      348.81      187.64    150.67 o
  11  14   2     1138.77     1010.19    122.37 o
  -4  15   2      304.36      305.44     83.79 o
  -3  15   2     2069.56     2695.64    210.55 o
  -2  15   2       28.36        2.89     73.91 o
  -1  15   2      542.86      533.14     92.46 o
   0  15   2      237.99      331.21     61.29 o
   1  15   2     1176.66     1451.22     92.89 o
   2  15   2      138.07      115.61     47.91 o
   3  15   2     2869.98     3462.54    155.31 o
   4  15   2      567.14      695.94     71.29 o
   5  15   2       11.85       -5.86     89.34 o
   6  15   2      468.20      368.49     66.99 o
   7  15   2     3542.67     4011.61    228.96 o
   8  15   2      302.93      225.81     62.73 o
   9  15   2      322.69      489.53    109.19 o
  10  15   2      220.47      284.11     79.83 o
  -2  16   2       20.01       58.53     91.44 o
  -1  16   2       88.01      112.78     79.97 o
   0  16   2       72.92        7.08     79.88 o
   1  16   2      527.15      758.61    130.96 o
   2  16   2        0.06      -58.24     58.24 o
   3  16   2     2011.23     2463.93    153.24 o
   4  16   2      192.68      225.93     64.41 o
   5  16   2        2.87      152.35     64.85 o
   6  16   2      107.45      148.54    136.45 o
   7  16   2     2510.34     2923.74    266.84 o
   8  16   2      195.38      239.15     69.29 o
   0  17   2      179.28      207.57     80.16 o
   1  17   2      138.79      192.85     87.15 o
   2  17   2        0.12      -67.02     91.25 o
   3  17   2     1406.24     1615.18    204.92 o
   4  17   2      224.96      267.00     73.85 o
   5  17   2       45.03      103.96     67.47 o
   6  17   2       51.23       56.27     82.17 o
  -6 -16   3        4.75      -92.18     92.18 o
  -5 -16   3     1244.56     1364.57    130.26 o
  -4 -16   3        4.06      -32.71     66.82 o
  -3 -16   3        7.34      -57.79     64.10 o
  -2 -16   3      165.43      347.88     78.45 o
  -1 -16   3      270.59      322.36     70.14 o
  -8 -15   3       10.39      155.12     80.48 o
  -7 -15   3        8.21       15.28     51.20 o
  -6 -15   3      149.68       67.75     74.37 o
  -5 -15   3     2227.20     2323.80    195.69 o
  -4 -15   3       14.22       -7.22     56.30 o
  -3 -15   3       77.15      -34.47     57.22 o
  -2 -15   3      103.74      137.44     58.24 o
  -1 -15   3      505.07      674.93    125.83 o
   0 -15   3       35.41       65.84     56.51 o
   1 -15   3      191.29      475.49    220.53 o
   2 -15   3      418.22      473.42     77.28 o
  -9 -14   3      979.05      860.20    100.56 o
  -8 -14   3       87.43      114.98     68.96 o
  -7 -14   3       81.95       82.73     46.71 o
  -6 -14   3       31.72       47.46     87.29 o
  -5 -14   3     3917.67     4246.50    159.47 o
  -4 -14   3        0.33      -41.99     41.99 o
  -3 -14   3       46.34      108.42     39.68 o
  -2 -14   3       14.83       59.82     81.93 o
  -1 -14   3      277.74      191.56     46.86 o
   0 -14   3       17.30        3.12     48.92 o
   1 -14   3      295.57      337.71     59.01 o
   2 -14   3       90.18       41.15     59.65 o
   3 -14   3        0.38        5.97     54.57 o
 -10 -13   3      140.23      197.73     74.45 o
  -9 -13   3     2663.59     2672.51    184.20 o
  -8 -13   3        0.72      -43.22     43.22 o
  -7 -13   3      215.13      236.85     61.18 o
  -6 -13   3        0.25       47.35     40.43 o
  -5 -13   3     5402.25     5626.51    208.23 o
  -4 -13   3       99.08       93.20     40.02 o
  -3 -13   3      537.90      529.65     53.62 o
  -2 -13   3       56.49       18.69     45.64 o
  -1 -13   3     1638.93     1555.30     77.54 o
   0 -13   3        0.18      -66.22     67.44 o
   1 -13   3      516.13      589.36     57.12 o
   2 -13   3       25.95      -25.94     41.42 o
   3 -13   3       17.57        7.67     52.65 o
   4 -13   3       10.31       52.37     52.41 o
 -11 -12   3     1555.28     1388.62    247.14 o
 -10 -12   3      274.03      269.16     70.90 o
  -9 -12   3     3039.47     3036.98    129.54 o
  -8 -12   3       29.18       37.04     40.24 o
  -7 -12   3      220.18      230.53     39.66 o
  -6 -12   3       35.23       32.63     58.73 o
  -5 -12   3     5633.79     5521.40    143.74 o
  -4 -12   3      264.23      279.80     27.94 o
  -3 -12   3     1160.72     1164.76     51.68 o
  -2 -12   3        4.44       25.88     31.08 o
  -1 -12   3     1522.58     1514.82     75.46 o
   0 -12   3       25.75       17.65     30.70 o
   1 -12   3     2169.80     2545.68    148.60 o
   2 -12   3       15.91       95.56     54.67 o
   3 -12   3        2.77      -33.89     34.88 o
   4 -12   3        3.22       -9.36     41.76 o
   5 -12   3     2493.50     2657.89    205.89 o
   6 -12   3       77.35       52.01    112.22 o
 -12 -11   3       58.67       75.80     77.80 o
 -11 -11   3     3901.91     3936.18    277.24 o
 -10 -11   3      228.68      199.51     65.34 o
  -9 -11   3     3631.34     3540.81    204.50 o
  -8 -11   3       32.47        7.70     33.00 o
  -7 -11   3      494.07      463.61     47.71 o
  -6 -11   3       18.65      -28.98     28.98 o
  -5 -11   3     8528.49     8181.90    452.38 o
  -4 -11   3      584.94      608.39     28.55 o
  -3 -11   3      561.63      639.48     51.71 o
  -2 -11   3       51.38       29.58     19.86 o
  -1 -11   3     1267.18     1064.71     41.19 o
   0 -11   3        1.22       -1.29     35.62 o
   1 -11   3     1795.50     1907.47     69.61 o
   2 -11   3        0.39       -0.90     26.30 o
   3 -11   3      395.38      318.21    100.94 o
   4 -11   3       39.28       59.62     47.61 o
   5 -11   3     4983.88     5590.81    213.57 o
   6 -11   3       41.02       52.53    100.48 o
   7 -11   3       68.23      194.34     94.42 o
 -12 -10   3       54.08       65.59     69.54 o
 -11 -10   3     3599.38     3614.64    179.07 o
 -10 -10   3       32.18       94.51     55.97 o
  -9 -10   3     2883.79     3101.11    140.54 o
  -8 -10   3      423.63      298.78     47.09 o
  -7 -10   3      313.85      302.67     38.71 o
  -6 -10   3     1034.05      912.32     42.05 o
  -5 -10   3    11390.35    10392.83    413.12 o
  -4 -10   3      286.65      251.97     22.78 o
  -3 -10   3     2164.81     2257.57     52.71 o
  -2 -10   3      539.29      561.95     38.00 o
  -1 -10   3     5722.31     4945.48    119.24 o
   0 -10   3      231.57      224.27     21.25 o
   1 -10   3     3052.22     3322.50     98.42 o
   2 -10   3       14.27       -2.64     15.04 o
   3 -10   3       50.02       25.64     16.69 o
   4 -10   3      274.66      300.06     26.07 o
   5 -10   3     5038.28     5650.58    198.36 o
   6 -10   3        7.51      -31.34     36.25 o
   8 -10   3        2.53      -14.07     94.51 o
 -13  -9   3     1276.37      897.88    129.70 o
 -12  -9   3       80.56      253.97     74.52 o
 -11  -9   3     3499.78     3559.19    323.61 o
 -10  -9   3        2.42       59.25     50.91 o
  -9  -9   3     1170.00     1160.11     71.95 o
  -8  -9   3      344.57      229.39     59.84 o
  -7  -9   3      613.91      527.53     42.84 o
  -6  -9   3       72.05       58.80     23.15 o
  -5  -9   3    13321.67    12181.71    379.54 o
  -4  -9   3       39.77      -12.00     17.05 o
  -3  -9   3     3578.49     3661.64     69.90 o
  -2  -9   3      123.92      124.68     27.36 o
  -1  -9   3     5639.72     4773.73     93.24 o
   0  -9   3        4.58        0.15     13.31 o
   1  -9   3     6956.74     7043.02    184.13 o
   2  -9   3      416.06      439.95     17.64 o
   3  -9   3      107.55       81.73     21.33 o
   4  -9   3      538.49      600.90     26.66 o
   5  -9   3     5498.57     5930.23    212.75 o
   6  -9   3       14.61       57.82     32.86 o
   7  -9   3      550.02      535.75     47.39 o
   8  -9   3        5.52       38.59     91.34 o
   9  -9   3     1018.31      886.68    143.54 o
 -13  -8   3     2171.31     2100.30    133.13 o
 -12  -8   3      110.38      113.53     77.78 o
 -11  -8   3     4001.38     3920.28    185.86 o
 -10  -8   3       42.07       50.59     47.40 o
  -9  -8   3     1219.94     1185.03     71.18 o
  -8  -8   3      207.26      160.60     55.83 o
  -7  -8   3     2219.75     2070.88     93.19 o
  -6  -8   3      105.98       69.65     22.21 o
  -5  -8   3    16293.73    15019.25    562.25 o
  -4  -8   3       81.75       23.14     17.13 o
  -3  -8   3     5144.00     5294.02    124.87 o
  -2  -8   3       82.09      101.46     13.70 o
  -1  -8   3     4292.90     3527.15     82.10 o
   0  -8   3       20.37       24.64     15.05 o
   1  -8   3     6268.97     6123.81    110.54 o
   2  -8   3      186.96      147.80     14.91 o
   3  -8   3     2227.27     1910.91     39.41 o
   4  -8   3      165.54      163.15     27.53 o
   5  -8   3    11580.96    11652.82    324.28 o
   6  -8   3      262.04      211.37     52.85 o
   7  -8   3      349.60      387.18     86.03 o
   8  -8   3      191.95      180.82     43.43 o
   9  -8   3     2131.38     1983.54    158.45 o
 -13  -7   3     1874.80     1787.16    248.68 o
 -12  -7   3       25.92       58.19     52.34 o
 -11  -7   3     3728.03     4085.49    215.26 o
 -10  -7   3      466.18      553.99     58.43 o
  -9  -7   3     1468.70     1399.03     75.90 o
  -8  -7   3      329.25      272.88     59.89 o
  -7  -7   3      431.73      428.64     37.41 o
  -6  -7   3        0.87       42.74     18.62 o
  -5  -7   3    10122.21     8915.75    266.11 o
  -4  -7   3      279.28      222.47     17.71 o
  -3  -7   3     3316.47     2964.39     78.41 o
  -2  -7   3      290.44      283.52     15.66 o
  -1  -7   3     9588.98     7933.23    160.17 o
   0  -7   3       25.45        5.27     19.35 o
   1  -7   3     6335.67     5704.63    106.66 o
   2  -7   3       24.22       50.68      9.48 o
   3  -7   3     1876.18     1490.57     29.33 o
   4  -7   3        1.85        7.09     22.11 o
   5  -7   3    10156.96    10207.62    265.57 o
   6  -7   3      490.89      301.73     23.57 o
   7  -7   3      434.87      390.42     29.14 o
   8  -7   3      108.95      171.08     34.21 o
   9  -7   3     2457.90     2418.48     98.92 o
  10  -7   3      144.33      259.21    116.32 o
 -13  -6   3     1892.79     1778.74    421.85 o
 -12  -6   3       18.27       37.01     57.41 o
 -11  -6   3     2743.22     3252.83    354.33 o
 -10  -6   3      360.69      376.54     51.96 o
  -9  -6   3     2716.42     2807.05    233.95 o
  -8  -6   3      220.73      168.31     35.04 o
  -7  -6   3       13.19       24.61     21.30 o
  -6  -6   3      248.17      273.80     17.55 o
  -5  -6   3     9807.28     9468.18    399.35 o
  -4  -6   3      203.48      227.75     15.70 o
  -3  -6   3     3590.58     3498.85    101.80 o
  -2  -6   3       50.98       56.50     10.95 o
  -1  -6   3    18487.34    15983.24    287.55 o
   0  -6   3      172.20      161.87     11.17 o
   1  -6   3    15049.48    14200.04    240.44 o
   2  -6   3      278.14      272.64     11.86 o
   3  -6   3     2457.96     1968.72     37.68 o
   4  -6   3      147.22      116.88     14.34 o
   5  -6   3    11770.84    12064.52    260.05 o
   6  -6   3      626.28      433.03     65.45 o
   7  -6   3      473.07      253.86    139.45 o
   8  -6   3      262.33      238.44     46.29 o
   9  -6   3     2877.33     3107.14    117.35 o
  10  -6   3      248.49      242.90     70.84 o
  11  -6   3     1801.10     1617.33    184.55 o
 -14  -5   3       24.69      -12.02    131.79 o
 -13  -5   3     1985.43     2072.97    382.47 o
 -12  -5   3       47.51       82.27    114.74 o
 -11  -5   3     1582.94     1576.28    185.39 o
 -10  -5   3      546.74      490.92     51.28 o
  -9  -5   3     1606.30     1593.87    244.20 o
  -8  -5   3       11.32      -23.34     23.34 o
  -7  -5   3      326.19      404.22     27.00 o
  -6  -5   3      204.73      134.52     19.93 o
  -5  -5   3    16053.52    15307.20    458.49 o
  -4  -5   3      530.69      471.54     19.48 o
  -3  -5   3     7787.79     8557.03    237.85 o
  -2  -5   3       28.75       17.62     10.13 o
  -1  -5   3    21900.01    18537.34    460.52 o
   0  -5   3      175.25      132.76     11.33 o
   1  -5   3    28073.86    27324.81    484.36 o
   2  -5   3      218.70      206.89     11.07 o
   3  -5   3     2415.38     1774.93     35.31 o
   4  -5   3       48.56       -4.64      7.55 o
   5  -5   3    16274.09    15286.46    690.02 o
   6  -5   3      347.20      301.06     14.84 o
   7  -5   3     1178.78     1106.42     37.41 o
   8  -5   3      472.26      438.36     36.98 o
   9  -5   3     2017.21     2105.83     81.00 o
  10  -5   3       78.52      143.20     46.04 o
  11  -5   3     3677.77     3693.73    156.25 o
 -14  -4   3      110.88      -83.54    118.93 o
 -13  -4   3     1268.34     1408.96    213.96 o
 -12  -4   3       98.56      101.97     55.20 o
 -11  -4   3     1783.56     1893.35     94.00 o
 -10  -4   3     1136.09     1251.89     69.53 o
  -9  -4   3      738.85      903.33     64.69 o
  -8  -4   3      342.37      321.94     32.52 o
  -7  -4   3        1.75       16.05     19.76 o
  -6  -4   3     2014.90     2151.32     97.01 o
  -5  -4   3    19509.54    19979.59    657.11 o
  -4  -4   3       39.23       32.83     31.27 o
  -3  -4   3     1445.00     1445.28     42.67 o
  -2  -4   3     2493.94     2391.04     65.60 o
  -1  -4   3    12118.91     9964.48    180.34 o
   0  -4   3        1.81       -6.65      6.65 o
   1  -4   3    15651.45    14578.39    244.45 o
   2  -4   3       15.57       26.91     10.49 o
   3  -4   3     2785.01     2187.01     38.68 o
   4  -4   3      285.78      310.16     10.33 o
   5  -4   3    10744.21    10468.53    196.51 o
   6  -4   3       16.31       40.73     20.08 o
   7  -4   3     1723.18     1587.38     47.61 o
   8  -4   3      262.31      221.96     18.86 o
   9  -4   3      709.83      628.71     77.63 o
  10  -4   3        1.98       54.81     76.62 o
  11  -4   3     4535.95     4545.44    181.27 o
  12  -4   3       80.04        3.89     50.47 o
 -14  -3   3      332.16      349.61     99.64 o
 -13  -3   3      928.08     1154.19    295.37 o
 -12  -3   3       16.94       -7.54     51.14 o
 -11  -3   3      967.65     1157.51     70.86 o
 -10  -3   3     1186.41     1315.42     65.85 o
  -9  -3   3     3101.82     3722.87    136.61 o
  -8  -3   3     2344.26     2283.03     78.04 o
  -7  -3   3       72.70      177.88     27.08 o
  -6  -3   3     5180.96     5521.36    181.01 o
  -5  -3   3    19000.88    20411.40    487.09 o
  -4  -3   3        0.87       -0.39     13.66 o
  -3  -3   3      865.39      814.00     22.84 o
  -2  -3   3     1628.00     1845.79     36.28 o
  -1  -3   3     7836.38     6318.54    120.69 o
   0  -3   3       10.88       10.35      7.26 o
   1  -3   3     8380.94     7645.12    138.68 o
   2  -3   3     2198.95     1962.93     37.48 o
   3  -3   3     5022.89     4423.08     73.75 o
   4  -3   3     1270.62     1113.57     18.97 o
   5  -3   3    11882.94    12615.98    238.86 o
   6  -3   3      292.93      233.84     11.93 o
   7  -3   3      697.99      669.78     19.13 o
   8  -3   3      463.77      398.36     20.94 o
   9  -3   3     1042.46     1089.13     45.53 o
  10  -3   3       10.67       31.52     39.37 o
  11  -3   3     3760.69     3801.62    225.28 o
  12  -3   3        9.87       28.72     77.55 o
 -14  -2   3      714.01      667.92    114.46 o
 -13  -2   3      648.45      795.34     92.93 o
 -12  -2   3      400.73      338.70     58.06 o
 -11  -2   3      576.87      614.42    128.72 o
 -10  -2   3     1619.92     1776.08    113.63 o
  -9  -2   3     2949.87     3567.53    100.43 o
  -8  -2   3     4122.30     4218.39     98.72 o
  -7  -2   3       61.74      131.50     15.39 o
  -6  -2   3     2237.97     2301.64     55.38 o
  -5  -2   3     7212.23     7263.44    182.02 o
  -4  -2   3       20.43       80.49     25.05 o
  -3  -2   3     2610.38     2639.33     57.33 o
  -2  -2   3     1386.12     1374.91     27.82 o
  -1  -2   3     8618.10     6973.45    144.30 o
   0  -2   3        0.05       24.99     11.65 o
   1  -2   3     8260.87     7585.26    139.42 o
   2  -2   3     1378.17     1424.18     40.59 o
   3  -2   3     1331.00      994.70     26.32 o
   4  -2   3       25.68       40.76      7.76 o
   5  -2   3    14628.90    14427.18    687.51 o
   6  -2   3      534.42      459.37     13.66 o
   7  -2   3       22.60       20.40     16.25 o
   8  -2   3      372.30      383.04     19.27 o
   9  -2   3     1324.79     1304.03     41.71 o
  10  -2   3      169.57      177.54     39.33 o
  11  -2   3     3374.93     3545.82    193.50 o
  12  -2   3        3.25      -42.48     46.18 o
  13  -2   3      748.53      779.50     77.67 o
 -14  -1   3      944.68     1007.31    101.59 o
 -13  -1   3      352.02      491.41     72.05 o
 -12  -1   3     1122.73     1265.01    124.66 o
 -11  -1   3      560.45      524.52     47.12 o
 -10  -1   3      337.52      341.99     48.59 o
  -9  -1   3     4608.73     5576.05    148.82 o
  -8  -1   3     5012.67     5633.14    138.36 o
  -7  -1   3      971.64     1302.20     36.98 o
  -6  -1   3     4052.95     4990.21    118.97 o
  -5  -1   3    13350.44    14320.85    352.40 o
  -4  -1   3     3433.22     3559.21     92.31 o
  -3  -1   3     1057.44      981.57     27.68 o
  -2  -1   3     7039.56     7881.93    246.06 o
  -1  -1   3     5737.50     4874.10     99.05 o
   0  -1   3        9.71       39.23      4.99 o
   1  -1   3     6311.08     5722.71    113.29 o
   2  -1   3     1153.93     1115.13     44.23 o
   3  -1   3      699.03      500.01     10.81 o
   4  -1   3       51.98       20.11      8.90 o
   5  -1   3    17075.89    18993.38    303.92 o
   6  -1   3      499.15      553.86     20.13 o
   7  -1   3       48.29       60.56     14.06 o
   8  -1   3        3.50       10.04     12.90 o
   9  -1   3     1829.65     1997.31    101.90 o
  10  -1   3      902.14      900.57     34.68 o
  11  -1   3     4211.05     4359.11    270.86 o
  12  -1   3       73.39       96.11     50.24 o
  13  -1   3     1511.12     1700.40    102.66 o
 -13   0   3      137.21      157.95     65.31 o
 -12   0   3     1398.03     1605.13    176.44 o
 -11   0   3      238.76      225.25     42.44 o
 -10   0   3        0.11       37.44     31.92 o
  -9   0   3     6206.70     7236.84    183.37 o
  -8   0   3     5696.44     6312.58    153.46 o
  -7   0   3      638.47      883.57     28.64 o
  -6   0   3     3163.44     3528.45     89.31 o
  -5   0   3    25267.14    27484.38    645.36 o
  -4   0   3     1062.81      972.37     33.36 o
  -3   0   3      128.07      236.79     14.39 o
  -2   0   3    13460.56    15019.19    410.37 o
  -1   0   3     4239.96     3889.83     99.58 o
   0   0   3        2.21       -0.26      4.94 o
   1   0   3     8561.20     7624.42    356.66 o
   2   0   3    12209.40    12056.12    285.40 o
   3   0   3     1475.24     1202.93     29.76 o
   4   0   3       70.39       96.23      6.89 o
   5   0   3    19928.23    22666.46    361.24 o
   6   0   3     4256.97     4339.64     81.37 o
   7   0   3       81.37      108.90     12.03 o
   8   0   3      249.79      245.44     14.56 o
   9   0   3     1916.95     2125.90     43.87 o
  10   0   3      457.83      499.14     32.60 o
  11   0   3     3005.23     2950.79    216.38 o
  12   0   3        0.60      -43.83     43.83 o
  13   0   3     1980.94     2110.93    236.51 o
 -13   1   3        3.65       34.19     63.47 o
 -12   1   3     1681.15     1561.19    165.62 o
 -11   1   3      978.51      981.96     85.94 o
 -10   1   3       46.57      -16.00     28.49 o
  -9   1   3     4480.08     5113.03    127.97 o
  -8   1   3     8190.56     8454.03    183.17 o
  -7   1   3       35.75       73.26     27.53 o
  -6   1   3     2383.01     2266.07     50.94 o
  -5   1   3    21358.75    21514.38    481.14 o
  -4   1   3       48.45       13.88     11.64 o
  -3   1   3      380.23      531.02     26.87 o
  -2   1   3     7650.71     8320.99    205.69 o
  -1   1   3     4239.60     3773.59    101.89 o
   0   1   3       56.67       44.36     13.10 o
   1   1   3     4266.25     3600.13    362.05 o
   2   1   3    10328.83    10878.33    271.65 o
   3   1   3      882.59      651.85     14.01 o
   4   1   3     1750.53     1738.22     40.45 o
   5   1   3     7481.97     7952.87    146.36 o
   6   1   3     1645.40     1624.98     33.12 o
   7   1   3      303.42      298.76     13.61 o
   8   1   3     1392.00     1308.26     45.78 o
   9   1   3     1174.87     1251.86     46.04 o
  10   1   3      840.36      938.62     33.73 o
  11   1   3     1062.94      999.87     41.15 o
  12   1   3       55.56       95.70     38.03 o
  13   1   3     1785.50     2024.67    130.07 o
 -13   2   3        1.22      -12.51     70.51 o
 -12   2   3     2018.69     1985.20     99.19 o
 -11   2   3     1154.99     1131.72     57.43 o
 -10   2   3       21.49       29.10     35.46 o
  -9   2   3     9464.77    10544.20    431.30 o
  -8   2   3    10270.79    11140.92    234.78 o
  -7   2   3       43.88       53.76     14.83 o
  -6   2   3     2724.55     2602.59     58.24 o
  -5   2   3    15832.81    15320.53    316.49 o
  -4   2   3      412.92      283.97     22.67 o
  -3   2   3     1339.17     1297.42     35.26 o
  -2   2   3      652.40      643.64     21.07 o
  -1   2   3     5838.77     5144.46    125.28 o
   0   2   3       15.48       59.89     12.83 o
   1   2   3     6650.91     6271.24    181.49 o
   2   2   3    14330.35    13779.29    448.62 o
   3   2   3      190.77      188.44      7.37 o
   4   2   3     1917.83     1717.62     37.21 o
   5   2   3    10045.96    11065.76    257.91 o
   6   2   3     2927.83     3337.27     75.63 o
   7   2   3       43.68       19.70     14.10 o
   8   2   3     2714.23     2745.63     76.90 o
   9   2   3     2160.09     2796.93    132.54 o
  10   2   3      950.17      992.33     33.83 o
  11   2   3     1412.90     1367.86     88.11 o
  12   2   3       61.28       42.36     35.06 o
  13   2   3     1616.52     1785.52    273.61 o
 -13   3   3       58.36        5.93     62.38 o
 -12   3   3     2207.35     1886.63    107.98 o
 -11   3   3     1090.67     1122.70     61.01 o
 -10   3   3       32.19       59.22     28.83 o
  -9   3   3     9320.87     9656.55    193.11 o
  -8   3   3     5051.54     4908.17    128.46 o
  -7   3   3       31.97       24.09     16.62 o
  -6   3   3      989.56      996.85     27.83 o
  -5   3   3    16086.07    16113.53    438.87 o
  -4   3   3      882.49      784.86     25.09 o
  -3   3   3      284.83      334.45     15.43 o
  -2   3   3     9805.76    10418.20    426.33 o
  -1   3   3     2493.72     2423.77     60.94 o
   0   3   3      180.96      207.38      9.53 o
   1   3   3     3126.99     3319.22    107.65 o
   2   3   3      696.25      603.13     22.89 o
   3   3   3      356.79      272.41     17.47 o
   4   3   3       35.51       42.73     10.36 o
   5   3   3    25429.52    29034.49    642.88 o
   6   3   3     4745.98     5098.06    120.33 o
   7   3   3      449.52      595.93     24.65 o
   8   3   3     4382.27     4567.55    146.09 o
   9   3   3     3289.04     3911.17     79.50 o
  10   3   3      859.79      863.78     51.69 o
  11   3   3     1582.86     1497.19    109.19 o
  12   3   3      120.86       51.91     40.93 o
  13   3   3     1268.49     1480.55    286.42 o
  14   3   3       78.48      -72.28     72.28 o
 -12   4   3     1805.19     1699.67    105.20 o
 -11   4   3     1651.08     1636.11     85.41 o
 -10   4   3       38.26       68.54     31.89 o
  -9   4   3     4716.22     4922.07    145.52 o
  -8   4   3     5307.38     5105.24    139.98 o
  -7   4   3        2.83       14.66     17.95 o
  -6   4   3     1171.86     1095.93     30.59 o
  -5   4   3    16561.67    16341.61    391.67 o
  -4   4   3      440.06      338.34     18.02 o
  -3   4   3       77.93      106.23     14.05 o
  -2   4   3     9234.08     9252.63    229.70 o
  -1   4   3     3485.66     3019.89    128.92 o
   0   4   3       49.32       38.38      8.05 o
   1   4   3     3132.10     2812.57     66.16 o
   2   4   3     7221.73     6781.23    164.76 o
   3   4   3       11.55       18.20     13.20 o
   4   4   3       56.45       30.34     16.13 o
   5   4   3    23725.29    25894.59    675.76 o
   6   4   3     1096.01     1074.84     50.23 o
   7   4   3     1036.76     1180.49     46.30 o
   8   4   3     6081.15     6686.89    168.01 o
   9   4   3     4936.44     6053.32    147.85 o
  10   4   3     1075.96     1048.81     42.98 o
  11   4   3      959.71      900.07     41.96 o
  12   4   3       21.30       80.48     37.65 o
  13   4   3     1132.14     1241.58    137.20 o
  14   4   3      203.57      191.40     68.59 o
 -12   5   3     2050.38     1917.38    116.91 o
 -11   5   3      965.87      955.98     78.92 o
 -10   5   3      243.92      252.48     41.10 o
  -9   5   3     2906.61     2972.27    113.99 o
  -8   5   3     4436.86     4241.81    118.87 o
  -7   5   3      117.53      157.88     28.35 o
  -6   5   3      245.07      253.26     37.18 o
  -5   5   3     8929.64     8139.90    224.67 o
  -4   5   3      570.17      520.81     18.44 o
  -3   5   3      888.14      851.66     23.96 o
  -2   5   3    20637.18    21354.77    430.62 o
  -1   5   3     2782.98     2129.21     56.52 o
   0   5   3      110.29      113.23      6.78 o
   1   5   3     1793.34     1571.75     30.36 o
   2   5   3     5897.41     5185.24    107.70 o
   3   5   3        1.91       15.23      8.43 o
   4   5   3      861.87      762.54     30.65 o
   5   5   3    16001.51    16119.75    376.52 o
   6   5   3     3923.34     3605.39     85.32 o
   7   5   3      270.98      261.72     21.39 o
   8   5   3     5865.19     6093.02    205.36 o
   9   5   3     5586.02     6922.90    168.69 o
  10   5   3       76.18      111.28     25.53 o
  11   5   3      401.35      407.91     42.96 o
  12   5   3      305.61      289.65     63.59 o
  13   5   3      553.49      652.28     79.92 o
  14   5   3      334.84      230.92     84.59 o
 -12   6   3     2241.70     1813.43    142.89 o
 -11   6   3     1023.77     1033.30    128.39 o
 -10   6   3       25.05       29.92     45.07 o
  -9   6   3     1621.47     1535.46     60.42 o
  -8   6   3     1041.96      906.12     39.67 o
  -7   6   3     2494.28     2640.81     67.48 o
  -6   6   3        8.87       16.72     22.95 o
  -5   6   3    10564.52     9710.69    235.89 o
  -4   6   3     1459.15     1577.31     33.09 o
  -3   6   3     1334.93     1375.89     33.96 o
  -2   6   3    15806.21    16541.86    460.62 o
  -1   6   3     5051.68     4071.61     89.65 o
   0   6   3       56.80       74.81     12.06 o
   1   6   3     2643.41     2241.91     44.64 o
   2   6   3    17379.09    15816.09    311.42 o
   3   6   3       67.73       30.48     12.55 o
   4   6   3      633.15      461.14     22.23 o
   5   6   3    14754.42    15109.62    385.79 o
   6   6   3     1326.67     1273.08    113.80 o
   7   6   3        3.99      -17.73     22.13 o
   8   6   3     7103.07     7378.94    317.04 o
   9   6   3     6470.42     7467.29    265.96 o
  10   6   3       13.86       16.81     21.75 o
  11   6   3      210.04      180.13     28.54 o
  12   6   3     1388.17     1381.53    113.32 o
  13   6   3      204.42      236.69     51.74 o
  14   6   3      684.83      634.39     84.06 o
 -11   7   3     1223.09     1218.92     92.25 o
 -10   7   3        1.21       90.68     77.55 o
  -9   7   3     2178.32     2144.00     78.78 o
  -8   7   3     2106.08     1997.41     71.64 o
  -7   7   3     1100.78     1157.51     38.35 o
  -6   7   3      540.83      525.88     25.61 o
  -5   7   3     5818.14     5136.69    119.13 o
  -4   7   3      481.86      544.11     20.24 o
  -3   7   3      661.63      668.94     54.70 o
  -2   7   3     9829.27     9620.63    244.15 o
  -1   7   3    11468.31     9845.58    235.52 o
   0   7   3        0.23       -5.35     10.82 o
   1   7   3     9441.68     8945.50    172.97 o
   2   7   3    20196.25    19306.43    414.36 o
   3   7   3     1025.92      898.10     26.74 o
   4   7   3      445.81      399.34     21.53 o
   5   7   3    13509.63    13234.50    339.52 o
   6   7   3      386.23      325.78     23.10 o
   7   7   3      141.61      148.65     18.38 o
   8   7   3     5858.02     5974.86    157.27 o
   9   7   3     8633.44     9912.89    297.05 o
  10   7   3      140.91      150.86     67.40 o
  11   7   3     1158.35     1110.23     46.04 o
  12   7   3     1503.24     1469.73    111.57 o
  13   7   3      189.84      177.15     48.57 o
 -11   8   3     1002.19      986.60    109.52 o
 -10   8   3       67.92       54.44     60.01 o
  -9   8   3     1154.10     1010.64     69.71 o
  -8   8   3     1541.68     1559.91     62.40 o
  -7   8   3      128.47      140.56     33.59 o
  -6   8   3      468.86      595.27     41.23 o
  -5   8   3     2262.31     2168.13     57.79 o
  -4   8   3      424.78      416.90     21.77 o
  -3   8   3      180.39      206.12     17.98 o
  -2   8   3    11073.07    11038.11    244.61 o
  -1   8   3     9698.87     8523.91    259.01 o
   0   8   3       51.69       91.18     14.68 o
   1   8   3     9044.76     8742.47    194.32 o
   2   8   3     7819.20     7630.46    164.91 o
   3   8   3     1928.45     1589.17     52.09 o
   4   8   3      517.48      522.30     24.07 o
   5   8   3    10813.50    10434.88    262.45 o
   6   8   3      799.37      749.67     74.29 o
   7   8   3        1.69       -4.97     18.51 o
   8   8   3     4531.04     4243.83    115.92 o
   9   8   3     6298.04     6824.70    209.35 o
  10   8   3       65.00       10.18     29.88 o
  11   8   3     1570.53     1551.73     96.94 o
  12   8   3      859.07      773.60     89.98 o
  13   8   3       66.11      -43.25     65.61 o
 -10   9   3      115.90       37.36     56.68 o
  -9   9   3      425.69      392.11     58.57 o
  -8   9   3      619.79      637.94     54.78 o
  -7   9   3      269.51      339.84     44.82 o
  -6   9   3      889.58      936.17     45.11 o
  -5   9   3     1803.67     1756.44     69.26 o
  -4   9   3      382.29      330.74     25.52 o
  -3   9   3      240.04      269.96     44.70 o
  -2   9   3     5731.35     5746.03    256.09 o
  -1   9   3     8486.27     7457.95    143.81 o
   0   9   3       10.31       32.88     13.78 o
   1   9   3     7906.18     7496.41    155.49 o
   2   9   3     8142.18     8094.80    188.84 o
   3   9   3      134.55      249.09    123.82 o
   4   9   3      411.60      422.14     24.62 o
   5   9   3    10057.88     9923.58    287.31 o
   6   9   3       38.72       89.80     24.99 o
   7   9   3       44.39       42.88     26.95 o
   8   9   3     4164.34     4193.85    125.45 o
   9   9   3     5195.69     5535.88    165.28 o
  10   9   3       15.93       56.26     29.45 o
  11   9   3     1285.57     1159.34     71.03 o
  12   9   3     1605.11     1140.33    179.10 o
  13   9   3        1.28        3.81     58.01 o
  -9  10   3      318.98      460.91    121.82 o
  -8  10   3     1040.51      917.77     69.61 o
  -7  10   3       11.21      198.68     45.92 o
  -6  10   3     1354.87     1442.37     57.35 o
  -5  10   3      365.85      340.18     33.05 o
  -4  10   3      120.59      153.23     25.22 o
  -3  10   3      510.75      807.03     81.90 o
  -2  10   3     2391.90     2376.70     55.43 o
  -1  10   3     4291.59     3605.24    144.22 o
   0  10   3      117.70      155.32     19.67 o
   1  10   3     3902.00     3978.07     87.53 o
   2  10   3     4245.86     4351.21     94.51 o
   3  10   3      256.10      239.71     18.49 o
   4  10   3       45.63       39.20     16.03 o
   5  10   3     4518.15     4497.39    109.10 o
   6  10   3      173.66      168.65     34.48 o
   7  10   3     1418.18     1518.53     84.83 o
   8  10   3     1087.75      962.42     47.07 o
   9  10   3     3569.76     3610.06    115.89 o
  10  10   3       33.95       36.61     32.40 o
  11  10   3     1425.42     1359.59    137.11 o
  12  10   3     2259.12     2114.02    321.89 o
  13  10   3       16.04       99.77    107.23 o
  -9  11   3       18.52       59.00     84.54 o
  -8  11   3      550.80      465.70     66.48 o
  -7  11   3        0.53      230.30     57.57 o
  -6  11   3      330.01      484.54     51.81 o
  -5  11   3      512.35      439.16     37.94 o
  -4  11   3      365.78      392.14     32.59 o
  -3  11   3      908.00     1035.34     42.75 o
  -2  11   3     1950.13     1867.15     64.27 o
  -1  11   3     2194.40     1992.38    114.54 o
   0  11   3        9.57       48.47     17.23 o
   1  11   3     1649.15     1653.42     69.41 o
   2  11   3     1560.28     1563.69     67.68 o
   3  11   3      575.17      542.77     58.49 o
   4  11   3      643.07      552.06     29.70 o
   5  11   3     1938.24     1828.08     60.22 o
   6  11   3      877.78      871.60    120.00 o
   7  11   3      437.88      542.52     70.28 o
   8  11   3      478.34      451.83     52.71 o
   9  11   3     1675.45     1648.45     70.65 o
  10  11   3        3.09      -28.17     43.38 o
  11  11   3     1025.47     1116.76     90.90 o
  12  11   3     1284.15      939.27    258.65 o
  -8  12   3      999.35      913.43    101.78 o
  -7  12   3        5.91      166.87     63.61 o
  -6  12   3      562.10      474.42    105.32 o
  -5  12   3       27.74      -25.20     37.75 o
  -4  12   3      126.47      123.28     47.54 o
  -3  12   3     1088.84     1255.89     60.98 o
  -2  12   3     1735.95     1776.57     57.42 o
  -1  12   3     1719.84     1626.67     74.93 o
   0  12   3       19.66       76.29     34.26 o
   1  12   3     2254.30     2360.34     90.86 o
   2  12   3     2485.70     2577.54     76.05 o
   3  12   3      103.92      411.50     70.13 o
   4  12   3       37.32      187.81     25.98 o
   5  12   3      966.65      945.28     44.92 o
   6  12   3       99.11       73.67     54.45 o
   7  12   3        0.50       14.33     38.90 o
   8  12   3     1336.39     1490.40     89.70 o
   9  12   3     2197.76     2313.86     95.23 o
  10  12   3       11.64      -22.41     56.39 o
  11  12   3      724.31      745.73     88.64 o
  12  12   3     1188.06      792.82    199.28 o
  -7  13   3       42.96      185.85    109.61 o
  -6  13   3      884.37      907.50     83.38 o
  -5  13   3       46.72       15.19     84.17 o
  -4  13   3      143.40      127.97     78.39 o
  -3  13   3      256.30      523.10     43.18 o
  -2  13   3     1047.46     1277.94     83.33 o
  -1  13   3      912.25      940.82     56.38 o
   0  13   3      168.21       48.53     37.22 o
   1  13   3     1128.82     1355.94     99.80 o
   2  13   3     1413.27     1611.08     62.10 o
   3  13   3      482.15      621.43     50.22 o
   4  13   3      464.32      515.25     37.62 o
   5  13   3      176.37      189.11     59.32 o
   6  13   3      737.75      749.75     61.31 o
   7  13   3       61.13      203.63     75.26 o
   8  13   3      906.40      950.81    181.33 o
   9  13   3     1076.65     1098.09     82.30 o
  10  13   3       28.69      -33.51     63.16 o
  11  13   3      698.22      732.89    137.06 o
  -6  14   3      553.40      370.30    122.99 o
  -4  14   3      357.82      406.70     64.14 o
  -3  14   3      140.38      294.25     89.80 o
  -2  14   3      801.45      977.39     87.86 o
  -1  14   3      576.29      452.83     55.52 o
   0  14   3        4.44       55.19     88.78 o
   1  14   3      526.42      633.47     54.16 o
   2  14   3     1013.21     1333.47     65.25 o
   3  14   3      585.19      767.13    108.35 o
   4  14   3      138.72      221.16     46.57 o
   5  14   3      226.57      248.80     55.47 o
   6  14   3      609.74      708.74     71.25 o
   7  14   3        2.84      191.13     52.64 o
   8  14   3      595.33      680.82     80.06 o
   9  14   3      315.56      248.85    167.77 o
  10  14   3      111.39      -22.69     67.94 o
  11  14   3     1029.21     1396.01    163.95 o
  -4  15   3      298.27      390.42     72.36 o
  -3  15   3       18.28       72.40     50.73 o
  -2  15   3      609.53      628.03    114.36 o
  -1  15   3       66.54       42.41     69.25 o
   0  15   3        8.11       46.08     49.72 o
   1  15   3      256.71      307.69     59.14 o
   2  15   3      705.27      967.44     74.79 o
   3  15   3       96.54      249.26    155.80 o
   4  15   3      104.42      171.62     92.88 o
   5  15   3        2.62       -3.93     46.80 o
   6  15   3      414.23      557.53    105.14 o
   7  15   3       10.72      312.16     88.78 o
   8  15   3      455.38      611.18     80.78 o
   9  15   3      285.36      386.05     91.62 o
  10  15   3      117.89       88.18     89.15 o
  -3  16   3        1.75      -31.13     89.20 o
  -2  16   3      466.89      481.88    116.23 o
  -1  16   3       13.50      -36.91     78.01 o
   0  16   3       25.50      -46.79     89.39 o
   1  16   3        9.77       23.60     56.67 o
   2  16   3      520.25      568.08    181.94 o
   3  16   3       16.51      134.67     66.60 o
   4  16   3      197.12      185.31     61.23 o
   5  16   3       23.76       38.30     59.86 o
   6  16   3     1026.26     1107.26    110.26 o
   7  16   3        8.55      259.08     69.88 o
   8  16   3      466.51      456.18    136.83 o
   9  16   3       44.77       65.35     77.19 o
  -1  17   3        0.61      -56.95     79.69 o
   0  17   3        0.40       62.64     74.01 o
   1  17   3        2.69      -42.69     90.97 o
   2  17   3      942.40     1245.86    127.83 o
   3  17   3       40.74      158.17     63.44 o
   4  17   3      372.55      511.44     76.51 o
   5  17   3        1.08       61.11     61.32 o
   6  17   3      829.88      953.02    168.98 o
   7  17   3       25.67      189.49    101.04 o
  -3 -16   4      826.78      940.83    144.10 o
  -7 -15   4     1251.88     1302.80     98.04 o
  -6 -15   4      288.85      411.45     74.32 o
  -5 -15   4       31.72       94.28     63.71 o
  -4 -15   4       30.90       67.37     53.30 o
  -3 -15   4     1337.58     1612.70    129.62 o
  -2 -15   4      240.67      202.60     65.23 o
  -1 -15   4     1671.16     2033.47    119.42 o
   0 -15   4       10.39       80.14     55.24 o
   1 -15   4      965.35     1166.20    105.84 o
  -9 -14   4      159.03      250.45    123.78 o
  -8 -14   4      557.74      498.93    127.79 o
  -7 -14   4     1707.34     1812.40    104.52 o
  -6 -14   4      165.63      266.02     53.55 o
  -5 -14   4       35.20       13.40     52.04 o
  -4 -14   4      253.89      275.36     44.96 o
  -3 -14   4     2027.12     2573.78    137.97 o
  -2 -14   4      169.55      220.41     52.31 o
  -1 -14   4     1154.45     1299.15    103.37 o
   0 -14   4       25.22       82.61     76.90 o
   1 -14   4      953.62     1188.40     87.56 o
   2 -14   4      286.54      218.46     93.30 o
   3 -14   4     1126.09     1592.63    171.03 o
 -10 -13   4      104.44      137.57     80.63 o
  -9 -13   4        1.23        6.56    108.21 o
  -8 -13   4      755.04      832.47    138.41 o
  -7 -13   4     1617.01     1581.77     85.40 o
  -6 -13   4      221.50      183.84     58.32 o
  -5 -13   4       42.90       24.86     37.02 o
  -4 -13   4       77.09       35.31     44.59 o
  -3 -13   4     2502.49     2576.20    103.48 o
  -2 -13   4      330.18      390.30     45.20 o
  -1 -13   4     1240.34     1205.60    109.75 o
   0 -13   4      195.13      146.03     47.08 o
   1 -13   4      848.40      895.31     67.75 o
   2 -13   4      128.89      137.86    103.13 o
   3 -13   4     1990.49     2405.82    123.56 o
   4 -13   4       80.82        4.29    111.20 o
 -11 -12   4      320.72      199.08     83.14 o
 -10 -12   4      522.03      430.79     90.92 o
  -9 -12   4       12.93       -4.02     44.73 o
  -8 -12   4      586.41      443.97     71.66 o
  -7 -12   4     3801.22     4206.92    145.08 o
  -6 -12   4      359.84      361.78     47.24 o
  -5 -12   4        8.53       27.79     27.99 o
  -4 -12   4      336.04      367.14     28.28 o
  -3 -12   4     1817.48     1713.42     79.29 o
  -2 -12   4       47.69       21.78     27.67 o
  -1 -12   4      692.04      641.11     54.15 o
   0 -12   4        8.85       21.55     31.87 o
   1 -12   4      914.51      978.94     64.09 o
   2 -12   4      147.68      119.78     68.18 o
   3 -12   4     2627.08     2895.58    134.64 o
   4 -12   4      109.93      145.84     42.84 o
   5 -12   4        2.56      -42.13     82.77 o
 -11 -11   4      923.83      941.83    185.39 o
 -10 -11   4      497.65      439.99     73.40 o
  -9 -11   4        6.05      -49.06     49.06 o
  -8 -11   4      738.92      790.35     74.93 o
  -7 -11   4     3663.39     3696.40    182.86 o
  -6 -11   4      229.56      263.17     45.96 o
  -5 -11   4       54.16       29.22     18.94 o
  -4 -11   4      600.18      604.35     54.33 o
  -3 -11   4     2242.91     2201.71     72.30 o
  -2 -11   4       64.34       51.74     29.95 o
  -1 -11   4      667.75      597.81     40.82 o
   0 -11   4      248.95      226.83     35.92 o
   1 -11   4      145.70      120.93     40.65 o
   2 -11   4      147.44      136.24     34.86 o
   3 -11   4     2242.34     2310.93     97.97 o
   4 -11   4       43.32       93.87     40.45 o
   5 -11   4       20.18      -16.15     81.79 o
   6 -11   4      349.10      336.66     85.19 o
   7 -11   4     1361.45     1132.74    156.31 o
 -12 -10   4       72.14      111.64     83.80 o
 -11 -10   4     1035.88     1085.11    119.86 o
 -10 -10   4     1054.80      837.52    107.93 o
  -9 -10   4      132.09       27.50     46.40 o
  -8 -10   4      589.47      504.23     57.82 o
  -7 -10   4     4420.71     4314.75    237.73 o
  -6 -10   4     1406.35     1128.57     46.48 o
  -5 -10   4       74.27       82.46     22.39 o
  -4 -10   4      578.46      622.03     35.93 o
  -3 -10   4     3097.05     2978.76     67.67 o
  -2 -10   4      177.69      143.04     23.78 o
  -1 -10   4     1371.59     1141.06     32.60 o
   0 -10   4      117.21      145.37     18.50 o
   1 -10   4     1003.16      884.42     30.71 o
   2 -10   4       85.14       52.40     25.15 o
   3 -10   4     1888.13     1711.10     74.23 o
   4 -10   4      208.99      171.99     29.15 o
   5 -10   4       53.19       49.22     28.64 o
   6 -10   4      195.94      121.54     92.27 o
   7 -10   4     1953.64     2010.29    181.47 o
   8 -10   4      415.65      465.01    134.87 o
 -12  -9   4      222.78      186.10     79.04 o
 -11  -9   4      745.00      556.72     72.22 o
 -10  -9   4     1875.66     1557.84     86.93 o
  -9  -9   4       21.72       27.68     45.58 o
  -8  -9   4      453.14      419.31     60.30 o
  -7  -9   4     4011.54     4308.04    265.17 o
  -6  -9   4      967.52      814.97     37.51 o
  -5  -9   4     1187.78      958.06     33.71 o
  -4  -9   4     2492.12     2790.95     94.76 o
  -3  -9   4     1680.64     1632.43     36.35 o
  -2  -9   4      526.58      469.82     21.57 o
  -1  -9   4       39.25       36.52     18.57 o
   0  -9   4        8.65       11.95     14.64 o
   1  -9   4     1007.73      891.48     26.43 o
   2  -9   4      151.66      167.38     16.96 o
   3  -9   4     2810.03     2160.33    318.36 o
   4  -9   4      354.12      291.19     20.91 o
   5  -9   4       23.78      -17.71     20.10 o
   6  -9   4      331.77      229.56     65.45 o
   8  -9   4      644.28      675.56    129.18 o
 -13  -8   4      288.14      283.03     85.58 o
 -12  -8   4      210.59      129.47     69.98 o
 -11  -8   4      880.73      930.53     75.25 o
 -10  -8   4     2987.63     2570.75    118.10 o
  -9  -8   4        2.51       -2.86     43.79 o
  -8  -8   4      507.73      579.51     51.47 o
  -7  -8   4     2582.17     2628.57    191.56 o
  -6  -8   4     3150.04     2751.27    109.76 o
  -5  -8   4      888.76      863.69     27.99 o
  -4  -8   4     2688.78     2939.62    100.88 o
  -3  -8   4      960.29      820.25     26.22 o
  -2  -8   4       79.80       64.34     13.33 o
  -1  -8   4       73.42       56.44     13.83 o
   0  -8   4     1092.18     1258.18     29.08 o
   1  -8   4      372.81      296.97     15.17 o
   2  -8   4       14.25       34.95     12.38 o
   3  -8   4     2108.15     1827.41     67.94 o
   4  -8   4      435.66      422.88     20.40 o
   5  -8   4      178.74      145.94     21.99 o
   6  -8   4      300.69      289.25     30.13 o
   7  -8   4     4176.65     4236.43    456.43 o
   8  -8   4      798.66      459.14     94.70 o
   9  -8   4       28.42       67.85     92.37 o
 -13  -7   4      378.36      400.46     70.36 o
 -12  -7   4      425.89      393.80     72.39 o
 -11  -7   4      873.32      700.50    151.18 o
 -10  -7   4     3921.52     3357.22    197.60 o
  -9  -7   4       37.81        4.78     36.69 o
  -8  -7   4        5.52       25.70     60.07 o
  -7  -7   4     7029.69     7185.63    372.08 o
  -6  -7   4     8980.12     8898.24    218.08 o
  -5  -7   4       46.87       58.14     11.91 o
  -4  -7   4     3138.51     3231.64     84.54 o
  -3  -7   4      290.80      242.61     25.60 o
  -2  -7   4      127.75      132.41     14.22 o
  -1  -7   4      558.12      453.69     25.93 o
   0  -7   4     5295.10     5864.15    128.61 o
   1  -7   4        3.01        9.01     12.24 o
   2  -7   4       62.73       80.91     13.30 o
   3  -7   4      998.02      856.13     42.71 o
   4  -7   4     1791.83     1779.42     68.36 o
   5  -7   4       11.70       -8.27     13.63 o
   6  -7   4      937.05      748.22     54.15 o
   7  -7   4     3953.05     3752.33    205.80 o
   8  -7   4      821.00      732.61    105.88 o
   9  -7   4        3.02      113.81    102.15 o
  10  -7   4      209.53      120.05    125.92 o
 -13  -6   4      552.82      519.88     85.80 o
 -12  -6   4      757.64      742.27     77.14 o
 -11  -6   4      817.37      867.13     72.56 o
 -10  -6   4     3657.03     3746.75    513.99 o
  -9  -6   4      314.33      225.51     46.54 o
  -8  -6   4      273.79      205.15     38.82 o
  -7  -6   4     5404.50     5276.21    133.34 o
  -6  -6   4     2297.44     2306.31     63.08 o
  -5  -6   4      324.59      253.15     16.63 o
  -4  -6   4     6488.03     7119.95    172.48 o
  -3  -6   4      289.56      243.98     13.77 o
  -2  -6   4      292.40      281.67     12.90 o
  -1  -6   4      344.25      335.05     12.58 o
   0  -6   4    10177.82    10890.54    215.01 o
   1  -6   4      561.77      448.02     16.01 o
   2  -6   4      167.88      184.89     10.15 o
   3  -6   4      648.26      541.36     23.60 o
   4  -6   4     2699.80     2704.28     46.73 o
   5  -6   4      660.93      607.68     17.26 o
   6  -6   4     1218.39     1042.32     25.34 o
   7  -6   4     4987.97     4746.31     96.08 o
   8  -6   4      395.13      306.65     82.21 o
   9  -6   4        3.47      -14.71    112.08 o
  10  -6   4      738.22      667.45    127.32 o
  11  -6   4      223.77      353.72    140.65 o
 -13  -5   4     1575.65     1635.04    431.27 o
 -12  -5   4      729.08      682.29     71.50 o
 -11  -5   4     2240.05     2525.53    309.21 o
 -10  -5   4     6217.94     6274.20    418.78 o
  -9  -5   4     1147.11     1190.70    122.24 o
  -8  -5   4       24.63        2.70     25.13 o
  -7  -5   4     3577.77     3790.04    151.70 o
  -6  -5   4     6270.10     6219.73    183.83 o
  -5  -5   4       63.00       21.75     18.55 o
  -4  -5   4    11143.96    12472.93    259.25 o
  -3  -5   4     2914.05     2584.89     55.54 o
  -2  -5   4        0.95       31.57     16.04 o
  -1  -5   4     2194.70     2124.27     40.90 o
   0  -5   4    49599.47    56185.89   1178.35 o
   1  -5   4      404.80      380.02     16.54 o
   2  -5   4       22.33       28.56      8.03 o
   3  -5   4      409.81      424.75     13.20 o
   4  -5   4     2705.39     2617.37     45.58 o
   5  -5   4      320.36      258.54     16.50 o
   6  -5   4     2160.25     1933.90     53.36 o
   7  -5   4     5282.67     5245.20    102.41 o
   8  -5   4      239.20      167.85     20.79 o
   9  -5   4       64.83       75.65     46.46 o
  11  -5   4      724.51      726.27    143.45 o
 -13  -4   4     1748.72     1673.27    116.72 o
 -12  -4   4      427.24      403.89     66.55 o
 -11  -4   4     2367.02     2483.63    117.49 o
 -10  -4   4     6410.34     6373.68    237.35 o
  -9  -4   4     1612.65     1656.38    265.92 o
  -8  -4   4      581.36      405.97     37.92 o
  -7  -4   4     3618.54     3793.57     98.96 o
  -6  -4   4    15181.39    16155.70    382.95 o
  -5  -4   4      802.38      896.32     56.84 o
  -4  -4   4    15076.91    17190.81    415.96 o
  -3  -4   4     3095.52     2716.25     52.88 o
  -2  -4   4        2.02       39.10     11.36 o
  -1  -4   4     3232.08     3105.99     58.39 o
   0  -4   4    41404.59    43734.41    836.32 o
   1  -4   4     3069.49     2576.67     43.96 o
   2  -4   4       48.87       58.69      8.54 o
   3  -4   4      986.10      865.68     14.15 o
   4  -4   4     4244.44     4500.51     98.39 o
   5  -4   4       79.80       48.94      9.51 o
   6  -4   4     7107.63     6344.77     99.32 o
   7  -4   4     3532.40     3390.34     70.62 o
   8  -4   4       14.83        8.01     15.97 o
   9  -4   4       37.59       11.19     43.85 o
  10  -4   4     1382.10     1171.64     59.04 o
  11  -4   4     1059.71     1108.15     91.86 o
  12  -4   4       25.82      -61.61     99.17 o
 -14  -3   4     2507.26     2118.13    231.15 o
 -13  -3   4     1530.61     1651.66    111.21 o
 -12  -3   4      235.74      218.18     85.84 o
 -11  -3   4      413.92      455.84     52.90 o
 -10  -3   4     2809.21     3024.68    135.44 o
  -9  -3   4     2875.54     3446.59    112.17 o
  -8  -3   4      262.43      320.61     38.73 o
  -7  -3   4     1070.75     1201.89     54.85 o
  -6  -3   4     9646.98    10750.04    285.19 o
  -5  -3   4     1610.61     2021.07     53.19 o
  -4  -3   4    13455.21    15431.27    378.19 o
  -3  -3   4     2264.76     1965.97     63.86 o
  -2  -3   4       96.44       78.26      7.87 o
  -1  -3   4     4234.24     3903.79     75.53 o
   0  -3   4    23351.92    23840.80    472.54 o
   1  -3   4     3114.62     2697.30     51.99 o
   2  -3   4      366.24      348.24     24.38 o
   3  -3   4     2232.66     1804.32     63.50 o
   4  -3   4     9186.99    10570.80    269.12 o
   5  -3   4        7.65       14.78     11.51 o
   6  -3   4     4425.18     4279.39     71.92 o
   7  -3   4     6165.97     5956.61    153.96 o
   8  -3   4       51.93       -1.84     14.09 o
   9  -3   4      181.81      184.43     32.21 o
  10  -3   4     1964.07     1774.10    124.08 o
  11  -3   4      660.72      661.37     58.79 o
  12  -3   4      432.98      281.43     70.93 o
 -13  -2   4     1585.49     1770.13    109.29 o
 -12  -2   4      261.87      191.33    140.65 o
 -11  -2   4      369.13      434.18     50.35 o
 -10  -2   4     2002.03     1988.89     71.68 o
  -9  -2   4     2441.54     2901.27     77.47 o
  -8  -2   4      436.45      575.07     28.85 o
  -7  -2   4     2274.44     2522.12     55.45 o
  -6  -2   4    18511.47    20551.12    447.77 o
  -5  -2   4       29.23       10.09     15.05 o
  -4  -2   4    14722.77    16027.43    336.66 o
  -3  -2   4      892.21      637.83     18.66 o
  -2  -2   4     1796.43     1769.10     45.71 o
  -1  -2   4     4778.09     4422.14    128.18 o
   0  -2   4    42164.33    43100.84    797.18 o
   1  -2   4     4964.17     4326.07    100.04 o
   2  -2   4      238.01      250.03     12.91 o
   3  -2   4     2838.43     2621.92     60.13 o
   4  -2   4    15647.04    16589.08    482.68 o
   5  -2   4        0.03       14.83     14.68 o
   6  -2   4     4623.73     4337.80    103.87 o
   7  -2   4     6311.38     6348.49    165.25 o
   8  -2   4        4.42       21.78     13.48 o
   9  -2   4        1.89       78.89     16.90 o
  10  -2   4     2235.87     1939.42     84.68 o
  11  -2   4     1005.90     1128.71     53.86 o
  12  -2   4      451.85      472.62     57.11 o
 -13  -1   4      804.01      864.78    146.61 o
 -12  -1   4      213.43       90.07     57.75 o
 -11  -1   4      645.51      720.15    115.06 o
 -10  -1   4     2579.14     2690.18     85.94 o
  -9  -1   4     2739.72     3249.62    104.93 o
  -8  -1   4      319.91      410.42     28.03 o
  -7  -1   4     1869.35     2004.35     50.94 o
  -6  -1   4    19057.06    21106.20    511.53 o
  -5  -1   4      282.19      215.77     26.92 o
  -4  -1   4    17217.15    20753.49    628.85 o
  -3  -1   4     4510.94     4422.09    234.48 o
  -2  -1   4      237.63      331.41     28.60 o
  -1  -1   4     3156.69     2812.98     87.49 o
   0  -1   4     7799.02     8186.59    141.58 o
   1  -1   4     2976.83     2413.59     65.04 o
   2  -1   4     1517.32     1467.12     45.98 o
   3  -1   4     2395.39     1990.34     54.50 o
   4  -1   4    11887.67    12581.51    301.24 o
   5  -1   4      837.01      957.15     23.64 o
   6  -1   4    12719.31    13084.20    241.24 o
   7  -1   4     5359.58     5509.02    112.11 o
   8  -1   4      670.26      657.09     21.60 o
   9  -1   4       33.86       24.80     22.14 o
  10  -1   4     3692.53     3442.18     89.27 o
  11  -1   4      592.23      640.61     76.69 o
  12  -1   4      301.15      246.48     46.01 o
  13  -1   4      470.37      386.82     70.10 o
 -13   0   4      568.34      684.06     84.20 o
 -12   0   4      138.82       64.65     69.81 o
 -11   0   4      476.02      534.31     55.34 o
 -10   0   4     3008.33     2973.31    116.80 o
  -9   0   4     2596.37     2994.81     81.44 o
  -8   0   4     2026.04     2303.66     56.83 o
  -7   0   4      581.10      731.64     27.27 o
  -6   0   4    12130.04    13649.26    399.66 o
  -5   0   4      205.32      116.13     16.26 o
  -4   0   4    16227.05    19751.46    517.86 o
  -3   0   4    15074.22    16193.70    428.36 o
  -2   0   4     7414.73     8257.78    211.17 o
  -1   0   4    40843.82    42000.72   1066.07 o
   0   0   4   153218.27   160110.83   6714.45 o
   1   0   4     9719.03     9441.99    291.01 o
   2   0   4      822.28      814.66     21.36 o
   3   0   4     1739.43     1492.94     27.36 o
   4   0   4    12134.21    12793.30    431.97 o
   5   0   4      150.28      273.29     20.29 o
   6   0   4    12306.05    12864.25    236.18 o
   7   0   4     3754.26     4051.82     73.73 o
   8   0   4        3.49       25.46     13.64 o
   9   0   4     1704.01     1696.08     41.81 o
  10   0   4     5369.20     5563.10    130.71 o
  11   0   4      520.23      489.46     39.56 o
  12   0   4      563.32      673.15     54.46 o
  13   0   4      737.95      686.11     70.67 o
 -13   1   4      369.21      408.36     81.19 o
 -12   1   4       42.64       45.36     59.79 o
 -11   1   4      633.41      760.79     61.31 o
 -10   1   4     2153.62     2090.21     76.59 o
  -9   1   4     1609.95     1499.65     48.98 o
  -8   1   4     4939.09     5684.24    133.05 o
  -7   1   4      474.74      466.82     31.16 o
  -6   1   4     7424.90     7528.79    175.07 o
  -5   1   4      141.66      173.09     16.68 o
  -4   1   4    21217.37    25251.16    666.64 o
  -3   1   4     7730.53     7314.16    236.72 o
  -2   1   4     2697.36     2950.28     94.33 o
  -1   1   4    23293.52    25703.38    690.46 o
   0   1   4    81306.59    91046.27   2413.31 o
   1   1   4    47890.11    43797.23   1663.12 o
   2   1   4     5568.25     5700.88    129.55 o
   3   1   4     7853.33     8071.28    170.86 o
   4   1   4    17448.65    19405.01    356.76 o
   5   1   4        2.67        4.83      7.72 o
   6   1   4    13883.91    15299.16    341.68 o
   7   1   4     1600.09     1777.30     50.98 o
   8   1   4      375.51      386.65     19.07 o
   9   1   4     2181.75     2230.82     49.59 o
  10   1   4     5005.76     5101.22    114.02 o
  11   1   4     1811.69     1953.04    147.32 o
  12   1   4      818.17      772.31     63.60 o
  13   1   4     1279.16     1033.48    117.53 o
 -13   2   4      209.08      136.70     72.47 o
 -12   2   4       32.19       96.77     50.10 o
 -11   2   4      204.29      265.48     46.40 o
 -10   2   4     1274.00     1164.43     84.81 o
  -9   2   4      671.92      631.05     38.73 o
  -8   2   4     3716.06     4105.79    102.64 o
  -7   2   4        8.05       25.88     16.13 o
  -6   2   4    10182.63    10530.69    227.29 o
  -5   2   4      234.69      237.12     35.05 o
  -4   2   4    16925.53    20756.27    542.21 o
  -3   2   4     8636.82     8581.53    274.91 o
  -2   2   4      483.09      576.50     20.35 o
  -1   2   4      765.68      707.77     20.46 o
   0   2   4    20921.68    25370.42    673.16 o
   1   2   4    10337.90    10303.32    281.96 o
   2   2   4     2805.33     2870.60     69.56 o
   3   2   4    13342.40    13407.42    344.84 o
   4   2   4    14546.33    16827.31    351.25 o
   5   2   4       73.05       58.50     12.83 o
   6   2   4    17618.45    19245.44    422.45 o
   7   2   4     1944.77     1990.43     42.91 o
   8   2   4      152.85      202.61     15.52 o
   9   2   4     2819.10     3161.85     82.63 o
  10   2   4     3180.39     3172.79     93.30 o
  11   2   4     1257.52     1368.78     49.24 o
  12   2   4      541.24      637.17     77.09 o
  13   2   4     2230.81     1938.24    184.83 o
 -13   3   4      137.61       12.32    145.50 o
 -12   3   4        1.27       18.14     55.48 o
 -11   3   4       13.64      -12.23     43.88 o
 -10   3   4     1195.84     1070.76     54.00 o
  -9   3   4       12.60      -12.45     34.25 o
  -8   3   4     8619.70     9425.78    294.01 o
  -7   3   4      324.14      323.03     20.98 o
  -6   3   4    11869.84    11932.28    351.70 o
  -5   3   4      696.77      714.19     26.22 o
  -4   3   4    11369.25    13466.62    337.82 o
  -3   3   4     8312.88     8384.34    264.14 o
  -2   3   4     1139.34     1188.50     53.99 o
  -1   3   4     4620.00     4452.03    169.98 o
   0   3   4    10157.36    11459.75    306.44 o
   1   3   4     1295.74     1101.84     36.67 o
   2   3   4      382.77      428.41     13.78 o
   3   3   4     6551.56     6457.38    166.54 o
   4   3   4    18918.42    20252.36    501.48 o
   5   3   4        1.88        7.98      9.75 o
   6   3   4    14511.75    16036.15    417.16 o
   7   3   4     2063.20     2233.09     51.69 o
   8   3   4      261.30      268.03     27.75 o
   9   3   4     2793.33     3103.06     87.56 o
  10   3   4     1620.82     1487.90     47.52 o
  11   3   4      555.39      477.61     42.70 o
  12   3   4      239.24      164.44     37.63 o
  13   3   4     2170.60     2523.00    147.73 o
 -12   4   4      135.26      177.16     61.24 o
 -11   4   4       79.97       86.43     42.82 o
 -10   4   4     1450.06     1399.27     61.95 o
  -9   4   4      105.72       96.54     28.99 o
  -8   4   4     4173.13     4281.69    162.17 o
  -7   4   4     1412.92     1359.65     38.76 o
  -6   4   4    10963.93    10537.65    276.20 o
  -5   4   4     1117.99     1123.05     34.53 o
  -4   4   4     8154.51     9089.42    224.94 o
  -3   4   4     3492.15     3550.44    113.14 o
  -2   4   4      793.36      754.88     25.19 o
  -1   4   4        3.54       16.28     11.68 o
   0   4   4     3245.38     3331.01     79.46 o
   1   4   4     2955.72     2384.53     57.48 o
   2   4   4     1782.97     1610.88     44.24 o
   3   4   4    10453.88     9750.71    271.66 o
   4   4   4    18068.26    19696.97    479.89 o
   5   4   4      380.79      363.40     14.69 o
   6   4   4     5671.26     6230.38    155.98 o
   7   4   4     1712.29     1932.36     43.16 o
   8   4   4      581.77      676.65     29.60 o
   9   4   4     2174.07     2597.27     78.60 o
  10   4   4     1679.58     1738.26     72.19 o
  11   4   4      381.73      420.09     29.04 o
  12   4   4      188.70      127.46     32.50 o
  13   4   4     1760.18     2118.81    210.60 o
  14   4   4     2387.41     2667.20    285.96 o
 -12   5   4        3.39       20.79     62.21 o
 -11   5   4       87.56       32.22     54.62 o
 -10   5   4     2205.77     2115.30    117.92 o
  -9   5   4      200.97      195.19     41.07 o
  -8   5   4      875.29      866.17     56.47 o
  -7   5   4      409.67      321.26     24.80 o
  -6   5   4    11509.32    11180.21    308.31 o
  -5   5   4      317.29      287.43     23.95 o
  -4   5   4     8018.54     9155.90    216.21 o
  -3   5   4      556.98      483.38     20.98 o
  -2   5   4     2189.54     2301.17     82.97 o
  -1   5   4      881.12      960.71     28.96 o
   0   5   4      474.84      484.11     13.79 o
   1   5   4      576.46      516.23     16.01 o
   2   5   4     1471.30     1335.68     34.59 o
   3   5   4     4060.03     4063.12    113.92 o
   4   5   4    11401.10    11178.19    276.27 o
   5   5   4      114.68      107.24     11.85 o
   6   5   4     8593.07     8693.52    195.94 o
   7   5   4      596.84      647.25     40.68 o
   8   5   4     4188.07     4643.87    122.05 o
   9   5   4     2081.05     2592.86     93.18 o
  10   5   4     2390.38     2540.91    117.38 o
  11   5   4      144.82      216.76     29.32 o
  12   5   4      143.63      189.43     47.26 o
  13   5   4     1688.64     1865.54    159.52 o
  14   5   4     2166.23     1920.90    174.11 o
 -12   6   4       35.98      -85.94     85.94 o
 -11   6   4       48.30       20.94     72.52 o
 -10   6   4     2355.61     2095.46    119.20 o
  -9   6   4      886.74      917.08     52.34 o
  -8   6   4     1967.17     2029.94     74.18 o
  -7   6   4        5.37      -22.13     22.13 o
  -6   6   4     5120.32     5068.13     98.26 o
  -5   6   4     1567.71     1401.70     35.73 o
  -4   6   4    12497.58    13909.35    268.10 o
  -3   6   4       56.97       40.17     13.43 o
  -2   6   4      469.53      408.27     27.07 o
  -1   6   4       85.46       64.36     10.94 o
   0   6   4     2725.81     2715.64     62.33 o
   1   6   4      568.81      597.34     15.23 o
   2   6   4     1771.56     1626.58     38.96 o
   3   6   4     1500.99     1566.18     51.28 o
   4   6   4     8427.75     7968.46    219.19 o
   5   6   4     1598.26     1375.33     42.13 o
   6   6   4    10880.09    10766.10    319.29 o
   7   6   4       38.01       34.93     12.80 o
   8   6   4     3418.59     3813.32    142.23 o
   9   6   4      662.51      704.63     46.25 o
  10   6   4     1395.15     1360.42    114.74 o
  11   6   4      617.29      527.34     35.82 o
  12   6   4       76.68       14.90     33.68 o
  13   6   4     1084.42     1140.00     93.72 o
  14   6   4     1944.27     2217.95    182.31 o
 -11   7   4       27.24       69.29     63.33 o
 -10   7   4     1752.99     1668.65    100.74 o
  -9   7   4      653.20      613.86     50.88 o
  -8   7   4      389.97      477.79     40.70 o
  -7   7   4       20.13       20.71     26.57 o
  -6   7   4     4248.30     3933.21     86.11 o
  -5   7   4      248.54      212.36     21.07 o
  -4   7   4     8898.31    10215.95    253.16 o
  -3   7   4       80.24       68.87     18.38 o
  -2   7   4     1318.96     1227.05     30.52 o
  -1   7   4     3258.74     3129.77     82.74 o
   0   7   4     1136.75     1145.38     39.15 o
   1   7   4      918.91      841.12     27.28 o
   2   7   4      638.26      559.13     22.78 o
   3   7   4     2103.30     1871.93     50.57 o
   4   7   4    10530.96     9925.58    264.24 o
   5   7   4      467.40      453.88     31.71 o
   6   7   4     8410.69     7641.54    208.28 o
   7   7   4       62.65       70.66     25.44 o
   8   7   4     3168.78     3316.08    129.42 o
   9   7   4      314.07      280.41     26.86 o
  10   7   4     1175.53     1138.89     80.72 o
  11   7   4      648.50      597.03     39.96 o
  12   7   4       62.33       46.86     35.56 o
  13   7   4      658.74      676.96     70.36 o
 -11   8   4        2.72       12.02     83.89 o
 -10   8   4     1945.24     1556.42    104.03 o
  -9   8   4      575.97      600.86     64.13 o
  -8   8   4      267.32      292.13     36.12 o
  -7   8   4      154.15      126.28     35.05 o
  -6   8   4     7509.26     7186.74    215.32 o
  -5   8   4        0.09       60.96     22.25 o
  -4   8   4     3341.23     3848.45    100.45 o
  -3   8   4       71.44       72.96     17.44 o
  -2   8   4     1250.87     1378.08     40.66 o
  -1   8   4     1693.54     1566.51     31.48 o
   0   8   4     6249.13     6514.03    124.26 o
   1   8   4     4626.75     4058.58     80.66 o
   2   8   4      723.23      729.96     34.85 o
   3   8   4       42.11       48.34     11.48 o
   4   8   4    11128.24    10374.68    269.40 o
   5   8   4      313.34      301.83     52.75 o
   6   8   4    11415.50    10848.41    283.40 o
   7   8   4      668.39      622.20     51.61 o
   8   8   4     6320.51     6205.03    168.16 o
   9   8   4      228.17      271.58     36.53 o
  10   8   4     1566.55     1288.97     50.46 o
  11   8   4       91.41       54.18     27.93 o
  12   8   4        0.07       63.27     35.10 o
  13   8   4      343.93      201.72     66.69 o
 -10   9   4     2533.86     2294.06    126.74 o
  -9   9   4      668.84      666.07     67.60 o
  -8   9   4      314.05      331.15     40.43 o
  -7   9   4       51.51       50.52     30.20 o
  -6   9   4     6019.99     5888.91    194.98 o
  -5   9   4      265.18      265.05     57.53 o
  -4   9   4     4639.09     5057.97    139.90 o
  -3   9   4        8.04      -14.75     18.80 o
  -2   9   4     1080.83     1219.16     58.16 o
  -1   9   4     3293.60     3300.18     65.84 o
   0   9   4     7721.92     8573.72    288.97 o
   1   9   4     2200.86     2039.32     51.95 o
   2   9   4      904.38     1024.64     71.89 o
   3   9   4      231.71      178.01     13.32 o
   4   9   4    10007.04    10061.27    259.95 o
   5   9   4     1161.36     1133.58     62.70 o
   6   9   4     5151.35     5082.80    130.96 o
   7   9   4     1083.14     1033.44     65.70 o
   8   9   4     2009.67     1885.88    120.04 o
   9   9   4       94.46       58.30     30.89 o
  10   9   4      761.34      814.54     56.90 o
  11   9   4        9.91       -4.16     30.05 o
  12   9   4        5.30       45.16     64.65 o
  13   9   4      255.44      195.66    125.60 o
  -9  10   4      302.83      287.46     66.10 o
  -8  10   4        8.51       69.68     55.07 o
  -7  10   4        0.21       11.01     52.96 o
  -6  10   4     3879.46     3969.81    211.11 o
  -5  10   4      151.46      175.96     29.62 o
  -4  10   4     6066.38     7068.13    253.09 o
  -3  10   4       39.62       88.27     23.70 o
  -2  10   4     1055.21     1094.15     39.34 o
  -1  10   4     8448.65     8383.37    227.11 o
   0  10   4    13871.70    15242.03    383.74 o
   1  10   4     5970.15     5242.36    127.10 o
   2  10   4      513.32      659.84     24.21 o
   3  10   4      218.72      197.47     12.26 o
   4  10   4     6260.72     6007.55    135.20 o
   5  10   4       44.76      106.97     40.87 o
   6  10   4     3298.00     3321.83     94.47 o
   7  10   4        9.73       54.07     34.84 o
   8  10   4      974.41      720.37     48.30 o
   9  10   4      611.06      536.09    101.82 o
  10  10   4     1143.82     1050.41    126.42 o
  11  10   4        0.39       17.31     39.99 o
  12  10   4       91.22        0.64     68.17 o
  13  10   4      150.44       99.35     73.14 o
  -9  11   4       55.01       45.56     61.02 o
  -8  11   4       41.89      179.33     80.34 o
  -7  11   4       79.77      100.39     77.04 o
  -6  11   4     3104.13     3200.72    108.26 o
  -5  11   4       11.23       15.12     32.48 o
  -4  11   4     3477.91     4066.83    302.96 o
  -3  11   4        2.57        9.58     24.60 o
  -2  11   4       47.49      170.17     40.95 o
  -1  11   4      869.89      874.88     37.31 o
   0  11   4    15472.92    16650.50    425.16 o
   1  11   4     6320.58     6014.34    233.19 o
   2  11   4      676.93      740.81     28.36 o
   3  11   4       40.24       88.91     46.78 o
   4  11   4     3896.64     3894.95    110.99 o
   5  11   4       44.94      114.17     35.68 o
   6  11   4     6190.28     6268.43    266.98 o
   7  11   4       62.02      183.12     42.80 o
   8  11   4     1146.25     1065.03     99.92 o
   9  11   4      492.24      563.15     57.29 o
  10  11   4     1986.40     1806.23     79.39 o
  11  11   4       23.77       11.93     62.59 o
  12  11   4       77.28       96.66     91.06 o
  -8  12   4       90.31      118.38     88.69 o
  -7  12   4       80.96       71.68     55.42 o
  -6  12   4     1968.20     2033.29     99.45 o
  -5  12   4        0.63       48.23     45.72 o
  -4  12   4     2938.15     3571.86    422.83 o
  -3  12   4        0.24       20.46     29.77 o
  -2  12   4      728.99      811.14     50.29 o
  -1  12   4        3.66       56.04     23.90 o
   0  12   4     5891.61     6988.71    165.10 o
   1  12   4      298.68      433.02     38.32 o
   2  12   4        3.12      144.88     29.33 o
   3  12   4      216.15      165.86     23.49 o
   4  12   4     6170.23     6509.98    164.18 o
   5  12   4      424.99      434.51     47.32 o
   6  12   4     5160.17     5086.00    158.40 o
   7  12   4      100.50       70.38     47.60 o
   8  12   4      359.26      395.97    138.83 o
   9  12   4      232.96      308.64     43.44 o
  10  12   4     1828.45     1758.54     91.35 o
  11  12   4        2.59       74.57    102.43 o
  12  12   4       23.37       64.74     69.24 o
  -7  13   4       86.38      106.24     81.18 o
  -6  13   4     1063.39      936.35     79.17 o
  -5  13   4        0.03        8.30     66.55 o
  -4  13   4     2774.43     3372.50    150.21 o
  -3  13   4       10.51       -9.99     36.12 o
  -2  13   4      728.83      738.44     42.67 o
  -1  13   4      776.80      755.09     40.74 o
   0  13   4     9104.19    11991.49    706.23 o
   1  13   4      376.40      423.98     41.38 o
   2  13   4        1.35       76.44     36.81 o
   3  13   4       16.43       14.48     26.76 o
   4  13   4     4473.37     4859.24    168.77 o
   5  13   4       41.10       86.93     40.02 o
   6  13   4     4020.99     4599.08    244.62 o
   7  13   4        7.92      -11.54     82.95 o
   8  13   4      602.36      500.55    110.50 o
   9  13   4      163.84      271.12    145.31 o
  10  13   4     2229.79     2194.42    135.44 o
  11  13   4        3.81       17.08    120.47 o
  -6  14   4      945.27      922.50     91.50 o
  -5  14   4        0.19       32.27     60.13 o
  -4  14   4     1314.00     1556.61    101.15 o
  -3  14   4       27.31       64.65     62.58 o
  -2  14   4      240.13      223.39     40.53 o
  -1  14   4      246.66      256.48     51.37 o
   0  14   4    10035.39    13861.36    625.23 o
   1  14   4      697.42      628.68     75.96 o
   2  14   4      202.28      306.50     48.29 o
   3  14   4        2.57       88.29     39.78 o
   4  14   4     2755.05     3319.52    164.10 o
   5  14   4        0.18       44.57     45.03 o
   6  14   4     2683.14     3088.95    202.21 o
   7  14   4        0.77      -49.31     49.31 o
   8  14   4      256.43      183.71     88.31 o
   9  14   4      226.66      190.84     66.99 o
  10  14   4     2325.31     2422.06    184.08 o
  11  14   4       19.71      101.88     75.70 o
  -4  15   4      929.32     1057.61     92.26 o
  -3  15   4      134.99      173.27     78.29 o
  -2  15   4      207.89      420.64    100.94 o
  -1  15   4       12.11      -68.88     68.88 o
   0  15   4     5868.99     8457.02    347.85 o
   1  15   4       75.46      148.08     50.76 o
   2  15   4       14.35      159.19     97.17 o
   3  15   4       24.20       -9.22     44.02 o
   4  15   4     2801.79     3540.56    313.36 o
   5  15   4       65.94       65.44     50.59 o
   6  15   4     1528.15     1846.56    145.03 o
   7  15   4       76.99       34.15     69.86 o
   8  15   4       25.92       25.36    172.01 o
   9  15   4      112.03       38.80     56.68 o
  10  15   4     2292.67     2129.24    227.19 o
  -3  16   4       11.28      -89.85     89.85 o
  -2  16   4        6.92      -85.84     85.84 o
  -1  16   4        5.28      -80.34     84.63 o
   0  16   4     3758.66     5251.34    269.27 o
   1  16   4       17.82      -50.84     61.89 o
   2  16   4        8.13       94.86     62.82 o
   3  16   4       38.17       64.50     57.59 o
   4  16   4     1301.60     1839.10    111.71 o
   5  16   4       13.35      -82.26     82.26 o
   6  16   4     1059.28     1375.28    134.03 o
   7  16   4       86.13      142.00     61.36 o
   8  16   4        5.19       10.48     65.32 o
   9  16   4        1.22       45.03     75.74 o
   0  17   4      891.79     1080.36    167.12 o
   1  17   4       12.86      -51.27     75.08 o
   2  17   4        0.44       72.32     78.57 o
   3  17   4       74.00      116.26     73.90 o
   4  17   4     1288.76     1575.27    130.78 o
   5  17   4        8.28       17.06     61.56 o
   6  17   4      712.54      907.74    243.27 o
   7  17   4       36.92       96.97     78.56 o
  -6 -15   5      262.30      233.69     72.77 o
  -5 -15   5        1.87      -64.90     64.90 o
  -4 -15   5       24.12       34.20     60.47 o
  -3 -15   5       99.15      161.07     61.76 o
  -2 -15   5      639.87      791.60    134.31 o
  -1 -15   5        6.70       -5.45     59.02 o
   0 -15   5       44.50       59.32     59.32 o
  -8 -14   5     1138.21     1152.31     95.16 o
  -7 -14   5       49.13      186.16     65.37 o
  -6 -14   5      344.39      326.72     55.75 o
  -5 -14   5       18.53      -17.86     57.03 o
  -4 -14   5      281.53      260.13     71.05 o
  -3 -14   5      567.64      567.94     66.15 o
  -2 -14   5     1988.39     2749.80    144.80 o
  -1 -14   5       22.34       68.92     56.16 o
   0 -14   5       32.41       35.63     57.86 o
   1 -14   5      184.12      228.43     53.40 o
   2 -14   5     1065.94     1356.46     90.12 o
  -9 -13   5      133.16        1.04     74.02 o
  -8 -13   5     2175.61     2466.76    125.32 o
  -7 -13   5      579.13      451.93     55.49 o
  -6 -13   5      774.40      780.01    118.84 o
  -5 -13   5       25.25      -17.93     41.58 o
  -4 -13   5     1198.87     1390.39     83.08 o
  -3 -13   5     1182.20     1233.64     66.06 o
  -2 -13   5     3687.04     4434.58    178.71 o
  -1 -13   5       18.75       82.21     50.57 o
   0 -13   5       12.59       33.02     61.80 o
   1 -13   5       40.38       69.48     46.23 o
   2 -13   5     2112.56     2796.73    137.49 o
   3 -13   5      155.23      115.39     93.77 o
   4 -13   5       95.25       69.44    101.22 o
 -10 -12   5      116.35       29.17     95.91 o
  -9 -12   5      118.78      106.43     93.49 o
  -8 -12   5     2844.82     2901.33    147.15 o
  -7 -12   5      552.73      410.46     47.03 o
  -6 -12   5     1164.57     1296.33     55.78 o
  -5 -12   5      180.40      172.51     31.42 o
  -4 -12   5     2702.20     2943.00    111.50 o
  -3 -12   5     1011.89      740.13     62.35 o
  -2 -12   5     5223.42     6248.48    263.06 o
  -1 -12   5      186.18      203.25     35.44 o
   0 -12   5       57.76       44.70     44.58 o
   1 -12   5      255.67      153.97     45.52 o
   2 -12   5     2833.32     3396.89    135.69 o
   3 -12   5      832.17      904.56    115.34 o
   4 -12   5      289.56      381.78    116.14 o
   5 -12   5       35.73      -64.03    113.53 o
 -11 -11   5       35.88      -17.09    160.83 o
 -10 -11   5      184.69       90.92     72.23 o
  -9 -11   5       54.45       64.36     64.59 o
  -8 -11   5     3744.41     3911.15    164.58 o
  -7 -11   5      577.33      452.50     60.78 o
  -6 -11   5     3329.33     3396.50    143.59 o
  -5 -11   5        5.60        5.56     23.76 o
  -4 -11   5     1983.47     2176.17    121.19 o
  -3 -11   5      965.45      930.12     84.86 o
  -2 -11   5     6185.41     6866.60    207.90 o
  -1 -11   5      421.96      391.22     29.86 o
   0 -11   5       12.77       63.10     28.36 o
   1 -11   5      664.73      713.48     53.78 o
   2 -11   5     4724.24     5240.14    186.55 o
   3 -11   5      823.40     1043.12     94.98 o
   4 -11   5     1441.31     1590.29    109.70 o
   5 -11   5       13.02       20.41     86.12 o
   6 -11   5      108.96      136.08     92.18 o
 -12 -10   5     1757.59     1527.31    195.04 o
 -11 -10   5       83.32       22.20     72.14 o
 -10 -10   5       59.84       44.08     65.63 o
  -9 -10   5      122.76      109.38     59.01 o
  -8 -10   5     4188.31     4633.62    189.93 o
  -7 -10   5      438.17      340.38     64.22 o
  -6 -10   5     5921.93     5832.59    320.62 o
  -5 -10   5      199.79      147.92     34.75 o
  -4 -10   5     2230.34     2373.59     80.26 o
  -3 -10   5      321.34      215.47     28.30 o
  -2 -10   5     5776.02     6298.74    151.59 o
  -1 -10   5      685.18      715.97     28.15 o
   0 -10   5       13.47        5.17     31.39 o
   1 -10   5      353.96      293.15     25.96 o
   2 -10   5     5415.13     5801.42    171.58 o
   3 -10   5      718.37      603.54     45.89 o
   4 -10   5     2964.16     3176.78    109.37 o
   5 -10   5        2.18      -86.40     86.40 o
   6 -10   5      260.16      190.89     74.70 o
   7 -10   5       66.73      118.09     98.61 o
 -12  -9   5     2001.90     1748.99    125.77 o
 -11  -9   5      238.40      189.89     67.99 o
 -10  -9   5      280.44      285.98     65.06 o
  -9  -9   5      274.73      153.09     64.41 o
  -8  -9   5     4845.71     5204.60    187.11 o
  -7  -9   5      565.71      501.67     57.92 o
  -6  -9   5     3693.42     3653.19    162.41 o
  -5  -9   5      917.21      933.02     36.28 o
  -4  -9   5     8908.92     9514.27    251.85 o
  -3  -9   5      867.79      641.90     28.87 o
  -2  -9   5     4907.38     5144.51    104.41 o
  -1  -9   5     1479.73     1548.22     56.87 o
   0  -9   5      253.37      266.59     21.74 o
   1  -9   5     1638.09     1370.08     35.92 o
   2  -9   5     5680.48     5957.63    116.39 o
   3  -9   5      827.30      785.92     23.42 o
   4  -9   5     2914.69     2877.33     89.06 o
   5  -9   5      353.18      393.51     57.23 o
   6  -9   5      752.52      601.55     81.28 o
   7  -9   5      634.08      733.16    115.62 o
   8  -9   5     2076.32     1950.91    159.66 o
 -13  -8   5      153.14       95.63     86.05 o
 -12  -8   5     1526.62     1377.14    111.77 o
 -11  -8   5       48.21       13.87     61.56 o
 -10  -8   5      187.83      231.62     50.83 o
  -9  -8   5      284.07      202.34     48.96 o
  -8  -8   5     5557.19     5301.41    192.03 o
  -7  -8   5     2564.10     2310.70    205.83 o
  -6  -8   5     6731.14     6599.35    148.55 o
  -5  -8   5      395.79      471.00     26.29 o
  -4  -8   5    11108.61    11516.37    252.26 o
  -3  -8   5      867.84      781.41     24.65 o
  -2  -8   5     7322.98     7222.20    140.80 o
  -1  -8   5     2010.78     1947.29     43.50 o
   0  -8   5        9.79       -2.18     12.77 o
   1  -8   5     3018.91     2539.38     55.23 o
   2  -8   5     4183.40     3718.34    451.28 o
   3  -8   5      586.90      519.11     26.32 o
   4  -8   5     3628.40     3548.07     97.45 o
   5  -8   5       48.49       29.90     45.87 o
   6  -8   5     1629.17     1686.28     94.65 o
   7  -8   5      354.65      300.92     90.41 o
   8  -8   5     2690.69     2408.37    178.30 o
   9  -8   5       62.56      107.56    110.45 o
 -13  -7   5      139.50       59.44     78.77 o
 -12  -7   5     2264.53     1983.95    148.71 o
 -11  -7   5       84.73      147.01     83.51 o
 -10  -7   5       19.92      102.54     50.45 o
  -9  -7   5      118.90       37.41     44.84 o
  -8  -7   5     4176.54     4470.41    167.29 o
  -7  -7   5      752.19      741.48     42.55 o
  -6  -7   5    10827.95    10916.39    303.84 o
  -5  -7   5     3082.05     3014.35     72.09 o
  -4  -7   5     3905.63     4211.87     92.23 o
  -3  -7   5      392.12      348.16     17.61 o
  -2  -7   5     9908.72    10046.30    218.69 o
  -1  -7   5      398.82      329.96     27.63 o
   0  -7   5        8.28        8.22     10.91 o
   1  -7   5     1214.10      957.62     21.64 o
   2  -7   5     5152.77     5135.11     89.36 o
   3  -7   5      459.19      401.71     13.00 o
   4  -7   5     7317.98     7308.28    142.23 o
   5  -7   5      574.49      535.56     45.00 o
   6  -7   5     3199.52     2892.11    124.90 o
   7  -7   5      867.58      859.38     71.88 o
   8  -7   5     4198.40     3419.20    211.77 o
   9  -7   5       70.00       21.72    100.01 o
 -13  -6   5      148.94      141.94     76.34 o
 -12  -6   5     3699.30     3632.81    191.87 o
 -11  -6   5       66.22       -6.09     56.79 o
 -10  -6   5      160.86      171.32     61.61 o
  -9  -6   5      195.23      127.02     46.62 o
  -8  -6   5     3558.82     3652.05    389.42 o
  -7  -6   5      241.71      211.80     46.08 o
  -6  -6   5     7767.01     8082.28    190.96 o
  -5  -6   5     4555.25     4554.03    115.19 o
  -4  -6   5     3323.64     3437.20     76.68 o
  -3  -6   5     1564.65     1530.36     38.84 o
  -2  -6   5     7820.63     8085.43    164.09 o
  -1  -6   5     1119.13     1139.36     24.27 o
   0  -6   5       12.76       13.99     11.18 o
   1  -6   5      614.67      446.62     15.39 o
   2  -6   5     6787.17     6740.55    131.18 o
   3  -6   5      191.22      173.66     10.77 o
   4  -6   5    14054.25    12941.45    303.47 o
   5  -6   5      890.61      872.57     47.51 o
   6  -6   5     2872.62     2662.55    139.44 o
   7  -6   5      999.03      931.73     52.65 o
   8  -6   5     4859.52     3854.48    212.51 o
   9  -6   5       30.62       46.88     98.05 o
  10  -6   5       44.67      224.91    117.63 o
 -13  -5   5      380.31      344.62     82.56 o
 -12  -5   5     3274.54     3578.70    508.58 o
 -11  -5   5        1.46       55.84     51.19 o
 -10  -5   5      426.06      354.57    102.11 o
  -9  -5   5      130.87       85.46     35.40 o
  -8  -5   5     3339.86     3482.97    263.03 o
  -7  -5   5      567.22      536.54     34.66 o
  -6  -5   5     7700.96     8417.90    370.42 o
  -5  -5   5     2954.67     3098.48     91.76 o
  -4  -5   5     6639.23     6894.89    191.65 o
  -3  -5   5      223.03      137.18     11.56 o
  -2  -5   5     7310.64     7201.91    133.85 o
  -1  -5   5     4996.35     5164.65     98.09 o
   0  -5   5      112.18       85.55      9.11 o
   1  -5   5     3366.02     2932.47     49.32 o
   2  -5   5     5433.52     5634.02     83.56 o
   3  -5   5      847.66      907.51     37.91 o
   4  -5   5     6477.78     5966.38    184.26 o
   5  -5   5     1248.79     1155.20     39.10 o
   6  -5   5     4417.22     3998.31    195.84 o
   7  -5   5      756.28      605.81     41.34 o
   8  -5   5     3706.10     3473.39    146.85 o
   9  -5   5       80.15       33.44     51.86 o
  10  -5   5        6.33      -99.45     99.45 o
  11  -5   5      321.32      319.33    141.12 o
 -13  -4   5      212.37       95.80    182.59 o
 -12  -4   5     3725.72     4026.39    408.11 o
 -11  -4   5      580.30      524.14    126.62 o
 -10  -4   5      300.19      436.47     46.00 o
  -9  -4   5       14.56      -37.01     37.01 o
  -8  -4   5     3370.91     3538.90    142.89 o
  -7  -4   5      107.16       83.69     28.24 o
  -6  -4   5     8015.97     8663.79    337.00 o
  -5  -4   5     3852.72     4046.97    102.80 o
  -4  -4   5     3899.69     4451.93    203.92 o
  -3  -4   5     2259.77     2168.46     42.35 o
  -2  -4   5     6342.04     6223.93    119.48 o
  -1  -4   5       40.82       23.46      7.88 o
   0  -4   5       32.85       44.55      8.54 o
   1  -4   5     1391.64     1268.81     25.17 o
   2  -4   5     6849.08     6392.76    119.38 o
   3  -4   5      165.65      178.56     19.17 o
   4  -4   5     2090.25     1905.43     66.00 o
   5  -4   5     4851.55     4175.79    151.03 o
   6  -4   5     8303.58     7814.90    347.19 o
   7  -4   5     2851.13     2833.19    186.70 o
   8  -4   5     4454.10     3668.99    217.35 o
   9  -4   5      103.77      135.43     25.03 o
  10  -4   5       65.28       45.48     29.74 o
  11  -4   5      399.90      542.37    125.83 o
 -13  -3   5       75.75      -85.10     85.10 o
 -12  -3   5     5018.49     5681.73    256.20 o
 -11  -3   5      856.12      922.08     67.76 o
 -10  -3   5       83.91      142.63     46.39 o
  -9  -3   5        0.16       82.56    111.15 o
  -8  -3   5     5206.23     5728.88    162.60 o
  -7  -3   5      133.28      134.79     22.91 o
  -6  -3   5     7202.22     8317.85    315.71 o
  -5  -3   5      709.08      746.23     48.54 o
  -4  -3   5     2096.98     2276.11     66.38 o
  -3  -3   5      160.30      195.12     12.93 o
  -2  -3   5     9001.04     9071.52    166.05 o
  -1  -3   5      395.26      407.76     14.34 o
   0  -3   5       12.48        9.66      7.00 o
   1  -3   5      103.56      109.77     10.49 o
   2  -3   5     4551.04     4538.31    134.15 o
   3  -3   5     1314.94     1181.69     57.96 o
   4  -3   5     7934.17     7342.66    291.66 o
   5  -3   5     3124.96     2512.29     95.33 o
   6  -3   5     7429.99     7052.53    209.46 o
   7  -3   5      917.60      805.39     24.31 o
   8  -3   5     3459.98     3048.10    140.81 o
   9  -3   5      159.83      144.03     23.63 o
  10  -3   5      167.59      207.62     34.15 o
  11  -3   5      255.80      236.40     70.81 o
  12  -3   5     1160.35      909.14    156.59 o
 -13  -2   5        0.13       76.74     62.81 o
 -12  -2   5     5593.13     6465.89    263.66 o
 -11  -2   5      194.24      263.37     50.56 o
 -10  -2   5       35.18       42.71     26.97 o
  -9  -2   5      153.09      157.43     22.19 o
  -8  -2   5     5478.09     5911.73    128.86 o
  -7  -2   5      788.17      752.37     32.94 o
  -6  -2   5     7684.97     9323.32    227.43 o
  -5  -2   5      215.34      332.36     13.11 o
  -4  -2   5     2089.23     2148.13     53.73 o
  -3  -2   5       48.37       98.37     11.15 o
  -2  -2   5    15562.25    15491.26    308.55 o
  -1  -2   5     1289.74     1369.94     26.96 o
   0  -2   5       28.86       18.31      6.24 o
   1  -2   5      197.06      167.65     10.14 o
   2  -2   5     5938.49     6352.18    180.94 o
   3  -2   5     1722.20     1745.61     51.72 o
   4  -2   5     5795.37     5675.67    143.67 o
   5  -2   5     3100.64     2895.98     73.66 o
   6  -2   5     6449.71     6662.83    184.30 o
   7  -2   5       48.61       66.03     11.70 o
   8  -2   5     3991.34     3161.96    230.96 o
   9  -2   5       54.95       27.04     20.25 o
  10  -2   5      162.66      110.91     31.48 o
  11  -2   5       77.29      100.97     75.45 o
  12  -2   5     1652.59     1426.40    183.26 o
 -13  -1   5        1.02        3.17     67.09 o
 -12  -1   5     4519.51     5031.93    211.55 o
 -11  -1   5      581.96      604.52     60.26 o
 -10  -1   5      233.39      284.56     34.19 o
  -9  -1   5      737.26      807.61     47.58 o
  -8  -1   5     3176.62     3390.92     94.03 o
  -7  -1   5      449.53      425.84     24.77 o
  -6  -1   5     3481.85     3773.15     90.70 o
  -5  -1   5      420.85      585.67     30.50 o
  -4  -1   5      343.71      440.11     22.99 o
  -3  -1   5       44.50      104.54     13.05 o
  -2  -1   5    12073.65    12620.47    289.86 o
  -1  -1   5     5337.55     5546.66    107.80 o
   0  -1   5        2.03       -4.40      7.06 o
   1  -1   5     2784.03     2503.01     64.10 o
   2  -1   5    12967.54    12124.18    542.47 o
   3  -1   5      677.59      723.68     29.55 o
   4  -1   5     2150.34     2048.20     52.32 o
   5  -1   5     3164.78     3033.53     75.07 o
   6  -1   5     6388.77     6542.95    250.04 o
   7  -1   5      564.28      610.35     37.13 o
   8  -1   5     3951.36     3564.70     83.60 o
   9  -1   5      186.54      227.59     27.30 o
  10  -1   5      114.21      103.97     36.44 o
  11  -1   5       20.58       59.12     32.56 o
  12  -1   5     1650.80     1485.07    172.50 o
 -13   0   5       24.08       28.72     88.55 o
 -12   0   5     4157.55     4560.83    200.53 o
 -11   0   5      964.41      905.79     87.47 o
 -10   0   5      123.15       38.56     32.16 o
  -9   0   5      307.36      321.28     28.34 o
  -8   0   5     3355.75     3823.71    103.15 o
  -7   0   5       80.92       65.82     16.26 o
  -6   0   5     1787.02     1847.69     46.08 o
  -5   0   5     1471.66     1868.45     55.64 o
  -4   0   5      465.01      547.60     22.37 o
  -3   0   5     2088.15     2211.02     66.83 o
  -2   0   5    16341.53    19171.38    469.06 o
  -1   0   5      449.84      409.64     25.43 o
   0   0   5       17.71       -6.57      6.57 o
   1   0   5     2043.81     1956.86     39.27 o
   2   0   5    10062.45    10255.89    212.18 o
   3   0   5      670.48      780.00     22.78 o
   4   0   5     2589.23     2404.33     64.83 o
   5   0   5      569.85      589.30     39.76 o
   6   0   5     6689.57     7089.86    169.11 o
   7   0   5      121.95       92.45     11.89 o
   8   0   5     2297.91     2094.81     80.36 o
   9   0   5      240.45      191.78     20.25 o
  10   0   5      120.94       83.08     24.86 o
  11   0   5       49.49       33.30     35.06 o
  12   0   5     2188.23     1866.26    138.41 o
  13   0   5       32.96       61.02     59.44 o
 -13   1   5       29.30      -34.05     67.78 o
 -12   1   5     5650.79     6379.50    295.51 o
 -11   1   5     1119.60     1043.47     68.23 o
 -10   1   5       70.02       38.46     29.82 o
  -9   1   5     2517.06     2700.71     79.47 o
  -8   1   5     7454.75     8078.48    198.58 o
  -7   1   5      569.30      470.98     21.08 o
  -6   1   5     2309.95     2595.87     60.64 o
  -5   1   5     5636.93     6224.19    164.56 o
  -4   1   5     5186.42     5796.66    146.14 o
  -3   1   5       53.71       42.23     12.06 o
  -2   1   5    36786.28    43118.96   1116.57 o
  -1   1   5     4049.93     4822.72    130.43 o
   0   1   5       23.22       28.44     12.66 o
   1   1   5      717.98      585.54     17.44 o
   2   1   5    19320.19    19476.93    511.61 o
   3   1   5       50.27       79.85     12.34 o
   4   1   5      393.55      438.99     19.77 o
   5   1   5       11.55       48.25      9.31 o
   6   1   5     7033.53     7866.25    149.13 o
   7   1   5       72.09       79.31     13.96 o
   8   1   5     4169.55     4030.72    221.83 o
   9   1   5      157.48      120.91     16.91 o
  10   1   5      246.06      295.18     29.29 o
  11   1   5        5.44        9.76     44.35 o
  12   1   5     2667.17     2745.65    212.23 o
  13   1   5      208.83      260.60     71.58 o
 -13   2   5       27.95      119.61     74.14 o
 -12   2   5     3821.69     3669.97    185.25 o
 -11   2   5      719.81      768.61     62.85 o
 -10   2   5       74.86      150.25     33.95 o
  -9   2   5     3356.68     3806.74    134.30 o
  -8   2   5    10265.57    10457.06    287.54 o
  -7   2   5      399.13      428.07     24.23 o
  -6   2   5     1297.98     1327.63     43.54 o
  -5   2   5     3358.89     3598.64     87.86 o
  -4   2   5     5923.48     6654.20    164.91 o
  -3   2   5      637.01      694.68     28.21 o
  -2   2   5    52581.89    60578.53   1969.43 o
  -1   2   5     6329.26     7983.58    215.52 o
   0   2   5       48.83       71.93      9.46 o
   1   2   5     7235.38     7070.69    212.55 o
   2   2   5    35879.25    35375.82   1262.21 o
   3   2   5     3781.53     3562.89     74.37 o
   4   2   5      497.63      520.67     15.89 o
   5   2   5        4.45       26.47      7.86 o
   6   2   5     4723.63     4941.90     93.90 o
   7   2   5      512.88      477.64     18.42 o
   8   2   5     5175.63     5091.34    106.75 o
   9   2   5       32.05       40.20     32.12 o
  10   2   5      152.11      169.39     23.99 o
  11   2   5      209.54      218.06     38.59 o
  12   2   5     3350.61     3613.22    181.15 o
  13   2   5      306.92      400.56     64.73 o
 -13   3   5       24.89      -83.79     83.79 o
 -12   3   5     2598.83     2371.41    114.10 o
 -11   3   5       52.06       97.18     50.60 o
 -10   3   5       39.02       47.47     46.92 o
  -9   3   5     1792.52     2129.73    101.85 o
  -8   3   5     8437.29     8318.57    251.77 o
  -7   3   5       99.95      117.54     19.65 o
  -6   3   5     5468.67     5934.03    137.32 o
  -5   3   5     3799.04     4085.39     93.27 o
  -4   3   5     4028.51     4553.79    110.89 o
  -3   3   5      699.41      737.27     25.39 o
  -2   3   5    28765.79    33522.18    815.94 o
  -1   3   5     4974.62     4917.48    131.45 o
   0   3   5        1.74        5.47      8.46 o
   1   3   5     6351.37     6068.69    151.88 o
   2   3   5    42486.51    46932.31   2816.06 o
   3   3   5       82.83      141.34     15.02 o
   4   3   5     2791.64     2840.93    109.67 o
   5   3   5      621.08      572.84     41.22 o
   6   3   5     1413.70     1382.10     36.07 o
   7   3   5      419.25      374.81     20.17 o
   8   3   5     4220.31     4031.10     96.41 o
   9   3   5       36.92       -5.98     16.89 o
  10   3   5        8.48       46.73     22.03 o
  11   3   5      323.93      287.48     31.09 o
  12   3   5     4317.83     4261.14    190.91 o
  13   3   5       59.13       47.39    100.20 o
 -12   4   5     3139.17     3146.99    166.27 o
 -11   4   5       22.17       31.71     43.67 o
 -10   4   5       74.00       69.28     90.55 o
  -9   4   5     2246.36     2348.16     86.34 o
  -8   4   5     9096.21     8302.63   1108.28 o
  -7   4   5       83.56       -8.04     38.01 o
  -6   4   5     6463.08     6829.31    170.36 o
  -5   4   5     7865.66     8197.16    211.51 o
  -4   4   5     3404.05     3408.10     77.85 o
  -3   4   5     1078.02     1121.79     45.77 o
  -2   4   5    27071.16    31236.42   1024.35 o
  -1   4   5       41.34       18.82     12.71 o
   0   4   5       11.49       18.07      9.18 o
   1   4   5     1583.01     1243.12     34.42 o
   3   4   5      181.31      187.92     17.34 o
   4   4   5     6642.49     6164.19    162.56 o
   5   4   5     4680.32     4474.09    110.54 o
   6   4   5     1792.67     1794.46     58.50 o
   7   4   5      437.81      421.28     23.12 o
   8   4   5     3831.86     3942.24     93.13 o
   9   4   5      562.81      586.28     28.68 o
  10   4   5       95.88       79.01     28.71 o
  11   4   5      359.85      329.88     43.78 o
  12   4   5     4035.67     4630.36    310.36 o
  13   4   5       35.31       74.76     58.74 o
 -12   5   5     1756.54     1692.15    117.81 o
 -11   5   5       75.52      125.32     47.80 o
 -10   5   5       85.35       42.74     42.26 o
  -9   5   5      872.64      870.48     40.72 o
  -8   5   5     7627.48     6941.00   1008.36 o
  -7   5   5       57.98       48.40     28.07 o
  -6   5   5     3232.75     3210.48     69.03 o
  -5   5   5     8758.13     9343.10    244.00 o
  -4   5   5     5844.46     5890.38    164.54 o
  -3   5   5      930.39      919.70     31.67 o
  -2   5   5    23686.65    26139.11    738.04 o
  -1   5   5      297.27      363.17     20.73 o
   0   5   5       41.27       44.48     10.42 o
   1   5   5       18.75       37.65     11.13 o
   2   5   5    27559.22    27934.95    756.42 o
   3   5   5      907.43      871.62     40.64 o
   4   5   5     5811.57     5288.10    195.93 o
   5   5   5     3890.34     3535.74     87.26 o
   6   5   5     1997.77     1983.91     89.88 o
   7   5   5       76.56       63.30     16.42 o
   8   5   5     4769.24     4710.98    160.19 o
   9   5   5      151.61      174.47     20.89 o
  10   5   5      269.56      261.44     26.61 o
  11   5   5      580.94      601.68     35.68 o
  12   5   5     4494.83     4894.34    290.74 o
  13   5   5       23.72        3.47     57.38 o
 -11   6   5       94.89       37.66     66.22 o
 -10   6   5       26.41       60.16     41.19 o
  -9   6   5     1376.13     1598.06     66.57 o
  -8   6   5     4647.41     4630.51    201.86 o
  -7   6   5      628.22      568.54     31.52 o
  -6   6   5     4922.52     4976.17    116.34 o
  -5   6   5     5098.87     5153.51    141.85 o
  -4   6   5     7740.41     8515.53    267.26 o
  -3   6   5     1328.40     1209.75     39.38 o
  -2   6   5    12822.69    14263.21    335.98 o
  -1   6   5       30.99       41.20     15.47 o
   0   6   5       26.86       17.35     14.78 o
   1   6   5      266.44      323.12     12.63 o
   2   6   5    25847.44    25227.15    636.49 o
   3   6   5      420.41      429.49     29.17 o
   4   6   5     1994.36     1762.83     43.11 o
   5   6   5     3791.18     3188.40    113.44 o
   6   6   5     2644.13     2526.15    109.04 o
   7   6   5      503.36      517.05     18.59 o
   8   6   5    10181.74     9918.11    226.67 o
   9   6   5     2069.07     2125.06     65.16 o
  10   6   5       53.55       18.12     23.28 o
  11   6   5      343.80      319.70     38.81 o
  12   6   5     4461.38     4920.74    247.19 o
  13   6   5        1.49      -61.54     61.54 o
 -11   7   5      142.99       91.27     62.08 o
 -10   7   5      170.57      132.57     53.83 o
  -9   7   5     1506.84     1535.38     70.57 o
  -8   7   5     4265.98     4062.82    182.21 o
  -7   7   5     1270.88     1057.27     51.17 o
  -6   7   5     2929.90     2979.27    160.38 o
  -5   7   5     3701.01     3637.16     80.44 o
  -4   7   5     4478.73     4566.24     91.48 o
  -3   7   5       27.66        0.42     22.51 o
  -2   7   5    11494.52    12722.89    260.38 o
  -1   7   5      216.95      203.41     11.96 o
   0   7   5       21.33       24.43     11.65 o
   1   7   5       16.19       17.46     14.84 o
   2   7   5    15721.44    15171.98    308.61 o
   3   7   5     1227.66     1145.74     30.03 o
   4   7   5     2525.01     2228.45     82.00 o
   5   7   5     6205.62     5855.56    272.32 o
   6   7   5     6036.44     5808.88    135.37 o
   7   7   5      165.50      179.78     15.74 o
   8   7   5    10433.44    10076.44    298.11 o
   9   7   5     3359.27     3548.84    173.70 o
  10   7   5        0.97       17.12     27.52 o
  11   7   5      383.74      446.53     56.99 o
  12   7   5     3965.61     4258.20    244.22 o
  13   7   5        4.81       82.12     92.46 o
 -11   8   5      252.50      222.39     89.29 o
 -10   8   5      170.94      125.08     60.42 o
  -9   8   5      395.49      436.31     49.49 o
  -8   8   5     3108.10     3056.55    136.09 o
  -7   8   5      185.77       93.96     29.82 o
  -6   8   5     4500.50     4376.52    169.35 o
  -5   8   5     2157.84     2287.68     61.93 o
  -4   8   5     3551.00     3535.93     77.43 o
  -3   8   5       25.42        5.14     17.94 o
  -2   8   5     7162.14     8256.54    282.06 o
  -1   8   5       18.07       16.19     17.80 o
   0   8   5       18.77       82.27     49.29 o
   1   8   5       87.63       80.57     15.07 o
   2   8   5    11034.80    10882.47    234.41 o
   3   8   5      390.52      402.33     20.80 o
   4   8   5     5209.61     5042.18    118.75 o
   5   8   5     6160.75     5682.51    156.54 o
   6   8   5     4328.19     3879.87    107.51 o
   7   8   5        0.95       12.76     14.96 o
   8   8   5     6646.47     6324.71    170.62 o
   9   8   5      996.09     1094.25     43.68 o
  10   8   5        2.02      -27.07     27.07 o
  11   8   5      195.99      187.13     32.75 o
  12   8   5     4242.82     4006.56    345.14 o
  13   8   5        1.20      -26.19     90.50 o
 -10   9   5      295.67      404.73    129.32 o
  -9   9   5      340.38      355.12    105.70 o
  -8   9   5     1541.91     1537.85     69.34 o
  -7   9   5       13.24       40.38     34.18 o
  -6   9   5     6341.32     6632.88    240.95 o
  -5   9   5     1616.65     1503.84     74.02 o
  -4   9   5     4190.19     4294.39    103.43 o
  -3   9   5      308.60      305.80     28.46 o
  -2   9   5     3865.92     4539.24     96.30 o
  -1   9   5       14.08      109.71     40.07 o
   0   9   5        0.63      198.37    113.32 o
   1   9   5      210.37      217.42     15.63 o
   2   9   5    10616.59    10406.54    222.40 o
   3   9   5      113.32      135.14     27.88 o
   4   9   5     5147.48     5041.40    168.81 o
   5   9   5     3557.76     3216.62     89.66 o
   6   9   5     4014.52     3667.80    151.55 o
   7   9   5       61.67       85.40     23.45 o
   8   9   5     6489.36     6188.64    153.84 o
   9   9   5      818.93      941.81     43.47 o
  10   9   5        0.37       -1.07     24.23 o
  11   9   5        6.94       16.25     48.43 o
  12   9   5     3806.49     3603.38    166.35 o
  13   9   5        0.28      -39.61     87.15 o
  -9  10   5      124.03      224.43     66.66 o
  -8  10   5     1123.58     1024.90     81.31 o
  -7  10   5       47.16       -0.37     48.16 o
  -6  10   5     1932.20     2276.60     98.21 o
  -5  10   5     1559.07     1586.17     66.53 o
  -4  10   5     2595.98     3015.54    144.96 o
  -3  10   5       23.82        1.57     23.30 o
  -2  10   5      636.61      741.14     38.73 o
  -1  10   5      295.37      582.33     93.56 o
   0  10   5       22.51      708.56    217.55 o
   1  10   5       20.91      161.94     34.51 o
   2  10   5     6041.43     5985.68    149.11 o
   3  10   5       65.64       62.61     13.66 o
   4  10   5     3030.43     3036.94    110.70 o
   5  10   5     2420.97     2218.42     79.60 o
   6  10   5     4504.42     4415.77    158.00 o
   7  10   5      631.49      561.42     47.83 o
   8  10   5     4657.57     4553.46    117.98 o
   9  10   5      352.05      334.94     28.37 o
  10  10   5        8.13       -1.86     33.20 o
  11  10   5        0.55      -40.52     40.52 o
  12  10   5     2801.94     2611.32    166.85 o
  13  10   5       10.28      -20.54     75.95 o
  -9  11   5      188.13       72.98     91.62 o
  -8  11   5      320.21      365.89    112.03 o
  -7  11   5        2.65      -44.77     56.18 o
  -6  11   5     1913.42     2142.65     82.32 o
  -5  11   5     1554.51     1664.09     79.06 o
  -4  11   5      817.31     1153.70    120.72 o
  -3  11   5      123.26      142.38     30.82 o
  -2  11   5       14.35       54.24     25.77 o
  -1  11   5      179.53      203.31     33.30 o
   0  11   5      289.47     1931.94    393.52 o
   1  11   5        3.36      376.46     79.70 o
   2  11   5     1251.75     1219.29     45.89 o
   3  11   5      114.85      119.15     28.35 o
   4  11   5     1943.97     2115.88    116.74 o
   5  11   5     1151.69     1115.14     73.09 o
   6  11   5     3280.22     3467.10    156.00 o
   7  11   5     1025.58      925.34     65.34 o
   8  11   5     3054.40     2792.20     87.17 o
   9  11   5      839.43      823.97     51.90 o
  10  11   5        0.37       44.00     43.96 o
  11  11   5        1.12       69.18     47.38 o
  12  11   5     1510.56     1362.20    109.74 o
  -8  12   5      101.02      101.40     67.44 o
  -7  12   5       15.10       58.25     57.27 o
  -6  12   5     1463.76     1457.63     85.17 o
  -5  12   5     1088.20     1091.83     62.08 o
  -4  12   5      492.13      821.79     65.60 o
  -3  12   5      337.00      300.95     51.19 o
  -2  12   5      359.86      428.40     33.56 o
  -1  12   5      483.46      447.91     40.45 o
   0  12   5       25.70      485.93     98.81 o
   1  12   5      277.34      243.31     28.32 o
   2  12   5      194.46      189.21     33.48 o
   3  12   5      142.88      153.09     31.39 o
   4  12   5     2405.57     3039.86     96.45 o
   5  12   5      727.09      765.83     52.49 o
   6  12   5     4243.12     4773.92    213.43 o
   7  12   5      131.00       11.09     43.25 o
   8  12   5     3102.40     3141.55    143.85 o
   9  12   5      861.41      908.99     56.46 o
  10  12   5      167.74      256.12     74.19 o
  11  12   5       51.59      124.07     65.59 o
  12  12   5     1064.31      849.05    111.76 o
  -7  13   5       72.81       -6.80     86.26 o
  -6  13   5      429.26      433.68    142.05 o
  -5  13   5      703.11      768.32     68.18 o
  -4  13   5      598.54      921.90     79.55 o
  -3  13   5      123.54      199.09     40.31 o
  -2  13   5      457.35      650.05     64.00 o
  -1  13   5      797.11      925.01     87.31 o
   1  13   5      861.11      812.08    105.81 o
   2  13   5      393.83      427.14    105.79 o
   3  13   5      367.14      352.84     48.47 o
   4  13   5      939.33     1439.47     83.99 o
   5  13   5      960.42     1025.24     74.04 o
   6  13   5     3119.11     3798.00    176.76 o
   7  13   5       32.93      -11.90    102.57 o
   8  13   5     1528.45     1644.82    175.97 o
   9  13   5      188.33      271.63     52.04 o
  10  13   5      297.69      241.14     95.41 o
  11  13   5       14.28      -90.49    117.02 o
  -6  14   5      471.22      403.92    105.93 o
  -5  14   5      779.18      763.12     80.94 o
  -3  14   5      639.12      601.28     83.14 o
  -2  14   5       51.10       89.48     39.48 o
  -1  14   5     1203.73     1289.56    107.75 o
   1  14   5     1423.05     1468.06     90.18 o
   2  14   5      639.94      826.55     62.89 o
   3  14   5      144.01      181.05     44.55 o
   4  14   5      165.96      306.64     93.39 o
   5  14   5      786.37      877.76     70.78 o
   6  14   5     1741.65     2140.57    114.42 o
   7  14   5       20.66      -71.91     71.91 o
   8  14   5      575.32      563.54     72.51 o
   9  14   5      174.83      270.48     60.82 o
  10  14   5      249.34      362.86     83.42 o
  11  14   5       13.28      -10.27    127.55 o
  -4  15   5       63.72      110.22     68.18 o
  -3  15   5      496.60      501.26     70.94 o
  -2  15   5      175.44      268.68     41.90 o
  -1  15   5      948.65     1028.65     79.27 o
   1  15   5      823.23     1053.42     69.87 o
   2  15   5      206.71      252.51     52.06 o
   3  15   5      404.52      451.45    121.03 o
   4  15   5      545.90      693.01     70.25 o
   5  15   5      528.22      486.20    131.24 o
   6  15   5      977.75     1245.00     89.97 o
   7  15   5       36.76       41.49     54.26 o
   8  15   5      214.67      222.19     82.16 o
   9  15   5       52.25      135.50     96.42 o
  10  15   5      162.42      345.06    110.50 o
  -3  16   5      237.79      365.09    104.58 o
  -2  16   5      151.08      373.57     99.36 o
  -1  16   5     1235.43     1528.50    136.27 o
   0  16   5       82.32      623.27    112.59 o
   1  16   5      860.56     1023.07     88.73 o
   2  16   5      232.48      336.61     88.83 o
   3  16   5     1215.22     1412.10    103.84 o
   4  16   5      261.46      346.08     87.99 o
   5  16   5      381.43      579.90     77.34 o
   6  16   5      294.05      417.98     72.35 o
   7  16   5       55.03      -23.95     97.21 o
   8  16   5       20.41      -67.79     67.87 o
   9  16   5      229.81      324.85     90.56 o
  -1  17   5      803.24      954.16    137.95 o
   0  17   5        0.15      132.54    102.90 o
   1  17   5      660.61      669.38    120.75 o
   2  17   5      301.41      597.20    137.71 o
   3  17   5      738.35      760.93    110.82 o
   4  17   5       44.90      216.18     66.24 o
   5  17   5      372.77      510.38     99.96 o
   6  17   5      325.39      335.92     79.72 o
   7  17   5       85.03       86.17     79.63 o
  -4 -15   6      987.76      869.48     90.65 o
  -3 -15   6       98.75       76.63     70.88 o
  -2 -15   6       58.88      140.44     72.40 o
  -7 -14   6       70.36      113.87     69.61 o
  -6 -14   6      449.82      540.12     77.26 o
  -5 -14   6        6.36       56.96     54.66 o
  -4 -14   6     1871.71     2121.10    129.84 o
  -3 -14   6      112.17      228.64     70.14 o
  -2 -14   6       59.77       36.77     58.18 o
  -1 -14   6       81.00       52.16     55.60 o
   0 -14   6     1491.49     1818.53    215.91 o
   1 -14   6      143.47      206.05     78.48 o
  -9 -13   6        9.95      -81.77     81.77 o
  -8 -13   6       32.21      101.13     53.59 o
  -7 -13   6       96.98       66.22     73.34 o
  -6 -13   6      194.87      127.18     45.93 o
  -5 -13   6       20.07       67.54     50.81 o
  -4 -13   6     1788.04     1976.88    102.86 o
  -3 -13   6       27.80       27.51     50.59 o
  -2 -13   6       29.53       51.43     42.13 o
  -1 -13   6        7.30       12.51     47.15 o
   0 -13   6     1624.83     1698.06     96.99 o
   1 -13   6       39.10       55.10     50.58 o
   2 -13   6      203.89      106.35     90.50 o
   3 -13   6      152.37      239.45    111.10 o
 -10 -12   6     1544.37     1432.86    176.72 o
  -9 -12   6        9.57       32.80     72.45 o
  -8 -12   6       11.77      -52.17     63.84 o
  -7 -12   6        1.56       97.63     44.72 o
  -6 -12   6       20.90       13.73     31.25 o
  -5 -12   6       91.07       32.18     32.01 o
  -4 -12   6     1371.71     1339.09     88.25 o
  -3 -12   6        5.32       22.86     49.19 o
  -2 -12   6       21.99       31.40     41.35 o
  -1 -12   6       10.14      138.06     44.52 o
   0 -12   6     2394.74     2714.90    115.48 o
   1 -12   6       77.88       19.79     40.61 o
   2 -12   6       40.36      -25.48     42.01 o
   3 -12   6       40.36      140.28     99.82 o
   4 -12   6      948.93      907.93    138.04 o
   5 -12   6       62.57      -34.95    123.87 o
 -11 -11   6      389.63      194.66     87.79 o
 -10 -11   6     1686.44     1511.52    118.94 o
  -9 -11   6       40.17      172.24     69.06 o
  -8 -11   6      161.58      185.30    121.26 o
  -7 -11   6      118.62      252.37     92.60 o
  -6 -11   6      195.61      170.67     40.84 o
  -5 -11   6       62.85      114.92     33.01 o
  -4 -11   6     2365.60     2423.32    178.24 o
  -3 -11   6       87.19       78.35     29.00 o
  -2 -11   6       30.40      -17.72     28.69 o
  -1 -11   6       38.00       55.72     31.85 o
   0 -11   6     4178.45     4593.49    168.92 o
   1 -11   6      128.99      114.80     41.62 o
   2 -11   6        1.40       12.51     41.32 o
   3 -11   6        0.54       80.20     35.44 o
   4 -11   6     1756.33     1669.62    154.63 o
   5 -11   6       75.86       32.16     86.31 o
   6 -11   6      389.58      362.30    131.98 o
 -11 -10   6      611.85      397.65     88.11 o
 -10 -10   6     1901.91     2025.06    135.42 o
  -9 -10   6        0.48       10.16    185.39 o
  -8 -10   6      215.63      191.58     68.32 o
  -7 -10   6     1348.22     1283.73     84.35 o
  -6 -10   6      241.47      260.89     42.68 o
  -5 -10   6        9.11        2.20     34.86 o
  -4 -10   6      604.57      591.67     60.84 o
  -3 -10   6      179.46      107.73     22.51 o
  -2 -10   6       56.41       43.48     26.45 o
  -1 -10   6      149.81      286.29     25.85 o
   0 -10   6     3429.91     3312.79     89.37 o
   1 -10   6       10.24       11.78     31.45 o
   2 -10   6       28.74      -12.61     35.23 o
   3 -10   6       71.16      125.66     29.82 o
   4 -10   6     1567.86     1239.75    113.99 o
   5 -10   6       64.25      -89.48     89.48 o
   6 -10   6      229.61      354.75     95.72 o
   7 -10   6       50.84       32.44    120.89 o
 -12  -9   6      218.61       79.20     97.59 o
 -11  -9   6      375.43      372.68     72.18 o
 -10  -9   6     2038.85     1980.73    113.99 o
  -9  -9   6      119.28      169.29     53.08 o
  -8  -9   6      811.72      741.54     85.80 o
  -7  -9   6     3019.08     2930.55    130.76 o
  -6  -9   6      716.48      641.13     53.75 o
  -5  -9   6       38.42       48.08     22.91 o
  -4  -9   6     1504.65     1425.07     53.54 o
  -3  -9   6      636.80      505.36     33.66 o
  -2  -9   6       33.30       -1.43     15.96 o
  -1  -9   6      409.26      435.15     21.91 o
   0  -9   6     4510.03     4540.73    100.14 o
   1  -9   6      572.80      543.64     22.83 o
   2  -9   6      301.97      261.03     19.67 o
   3  -9   6      194.83      251.06     19.41 o
   4  -9   6     2345.44     1884.56    195.78 o
   5  -9   6        0.47      -58.81     58.81 o
   6  -9   6       70.98        7.36     81.18 o
   7  -9   6       11.15       36.52     65.47 o
   8  -9   6        6.14      -70.28     84.26 o
 -12  -8   6      118.56      218.07     75.99 o
 -11  -8   6      376.71      263.90    113.81 o
 -10  -8   6     2739.89     2759.20    135.78 o
  -9  -8   6      906.47      754.88    119.68 o
  -8  -8   6      945.91      812.86     92.69 o
  -7  -8   6     2344.77     2165.97     97.75 o
  -6  -8   6     1118.52     1058.93     52.55 o
  -5  -8   6        0.83        9.38     19.27 o
  -4  -8   6     4374.95     4275.46    100.59 o
  -3  -8   6     3468.99     3070.94     69.88 o
  -2  -8   6       82.36       75.15     15.10 o
  -1  -8   6        0.86        2.01     17.38 o
   0  -8   6     5890.28     5810.53    100.92 o
   1  -8   6      511.89      503.15     24.77 o
   2  -8   6        2.20      -10.37     14.48 o
   3  -8   6      227.59      224.28     11.90 o
   4  -8   6     1251.53     1029.23     68.70 o
   5  -8   6      101.63      193.03     82.49 o
   6  -8   6      284.50       90.82     57.73 o
   7  -8   6        3.21       20.92     56.06 o
   8  -8   6        4.43       60.86     90.69 o
 -13  -7   6     1826.89     1640.09    137.09 o
 -12  -7   6        6.33        7.85     64.22 o
 -11  -7   6      658.07      595.42     78.29 o
 -10  -7   6     2371.01     2425.39    123.62 o
  -9  -7   6      426.60      470.49     59.66 o
  -8  -7   6       26.84       10.50    120.56 o
  -7  -7   6     3973.00     3667.35    238.36 o
  -6  -7   6      873.34      841.58     45.32 o
  -5  -7   6       99.62      175.57     55.10 o
  -4  -7   6     1072.94      956.64     30.14 o
  -3  -7   6     7349.74     7265.12    144.09 o
  -2  -7   6      120.56       69.68     16.68 o
  -1  -7   6       34.82       27.53     15.15 o
   0  -7   6     5917.26     5542.55     92.42 o
   1  -7   6       60.65       66.82     17.81 o
   2  -7   6      242.65      201.19     13.94 o
   3  -7   6     1438.30     1169.44     62.19 o
   4  -7   6     1313.33     1059.58     48.40 o
   5  -7   6        0.48       11.21     34.90 o
   6  -7   6      178.07      270.84     49.59 o
   7  -7   6      306.94      211.11     75.87 o
   9  -7   6       23.56       74.85    113.71 o
 -13  -6   6     2779.91     2644.95    287.96 o
 -12  -6   6       64.78       58.50     79.04 o
 -11  -6   6      984.70      913.65     75.72 o
 -10  -6   6     1750.77     1762.60    103.32 o
  -9  -6   6      271.62      258.03     47.44 o
  -8  -6   6      859.69      862.83     56.75 o
  -7  -6   6     7239.78     7339.85    303.96 o
  -6  -6   6     3049.21     3037.78    102.94 o
  -5  -6   6      252.91      302.68     28.96 o
  -4  -6   6     4157.82     4129.04    100.45 o
  -3  -6   6     9681.29     9387.40    169.78 o
  -2  -6   6      263.84      259.28     26.93 o
  -1  -6   6        8.35      -13.34     13.34 o
   0  -6   6     7876.66     7681.66    133.35 o
   1  -6   6       74.51       80.37     10.21 o
   2  -6   6       24.94       15.31      8.15 o
   3  -6   6     4728.75     4311.98    144.06 o
   4  -6   6     4805.98     4341.46    252.66 o
   5  -6   6        4.29        7.06     43.00 o
   6  -6   6      530.37      470.72     40.99 o
   7  -6   6     1758.61     1731.71     71.66 o
   8  -6   6       43.76       13.34     61.98 o
 -13  -5   6     1786.78     1662.43    150.39 o
 -12  -5   6       32.99       10.65     63.33 o
 -11  -5   6     1618.74     1493.89     92.11 o
 -10  -5   6     3080.68     3253.52    168.10 o
  -9  -5   6     1190.37     1120.90     68.79 o
  -8  -5   6     3645.38     3722.04    234.28 o
  -7  -5   6     9473.54    10483.60    431.33 o
  -6  -5   6     8362.13     8835.50    209.89 o
  -5  -5   6      423.52      404.87     37.01 o
  -4  -5   6     5006.73     4808.38    109.29 o
  -3  -5   6    13248.88    12491.06    228.64 o
  -2  -5   6      461.73      481.95     23.12 o
  -1  -5   6      402.20      324.14     16.38 o
   0  -5   6     8933.54     8994.64    174.79 o
   1  -5   6       12.44        9.26     11.67 o
   2  -5   6      118.91       92.55     12.11 o
   3  -5   6     7127.56     6420.03    143.62 o
   4  -5   6     1991.04     1701.82     81.30 o
   5  -5   6      431.78      386.24     47.12 o
   6  -5   6     1407.75     1296.85     54.48 o
   7  -5   6     2428.37     2230.10     82.98 o
   8  -5   6      305.77      185.61     44.81 o
   9  -5   6       10.61        4.22     55.19 o
  10  -5   6     2017.82     1521.60    154.72 o
  11  -5   6      183.73      268.62    128.44 o
 -13  -4   6     1077.24      998.57     96.72 o
 -12  -4   6      194.77      164.38     61.83 o
 -11  -4   6     1252.67     1249.45    342.44 o
 -10  -4   6     5538.52     6174.13    397.67 o
  -9  -4   6     1193.14     1298.20     68.36 o
  -8  -4   6     2473.97     2452.92    107.84 o
  -7  -4   6     7518.28     7611.69    186.46 o
  -6  -4   6    13425.62    13930.53    325.61 o
  -5  -4   6     1475.04     1432.29     66.45 o
  -4  -4   6     4397.09     3909.47    120.54 o
  -3  -4   6    11675.73    11659.67    209.55 o
  -2  -4   6     1581.71     1629.94     33.63 o
  -1  -4   6     1049.94      952.72     30.45 o
   0  -4   6    12468.92    12201.12    228.38 o
   1  -4   6      554.59      487.70     17.38 o
   2  -4   6      667.69      647.02     24.62 o
   3  -4   6    13320.75    12181.18    314.92 o
   4  -4   6     3715.65     3162.45     79.20 o
   5  -4   6      457.22      455.70     27.69 o
   6  -4   6     1195.67     1073.71     64.38 o
   7  -4   6     2929.71     2590.24     83.86 o
   8  -4   6      490.04      466.40     42.30 o
   9  -4   6      167.31       87.02     48.47 o
  10  -4   6     1973.47     1561.68    100.71 o
 -13  -3   6     1689.21     1800.28    191.26 o
 -12  -3   6      124.08      146.04     62.97 o
 -11  -3   6     1437.54     1661.97    153.00 o
 -10  -3   6     5304.97     6334.18    266.01 o
  -9  -3   6     2622.49     3137.58    125.23 o
  -8  -3   6     3369.04     3390.54    334.05 o
  -7  -3   6     4008.72     4172.14     98.52 o
  -6  -3   6    14471.30    16034.96    384.15 o
  -5  -3   6      683.69      632.52     55.68 o
  -4  -3   6    12836.29    12607.31    257.02 o
  -3  -3   6    11957.31    12596.03    241.55 o
  -2  -3   6      115.97      168.49     14.66 o
  -1  -3   6       50.83       39.53      8.22 o
   0  -3   6    11142.01    11376.90    188.07 o
   1  -3   6      185.75      180.96      9.69 o
   2  -3   6     2842.89     2752.99     60.26 o
   3  -3   6    12317.09    11477.93    325.91 o
   4  -3   6     6845.45     6128.47    159.76 o
   5  -3   6      163.56      123.85     19.35 o
   6  -3   6     3244.83     3188.98    148.51 o
   7  -3   6     2972.81     2695.28    199.88 o
   8  -3   6      201.13      145.13     34.43 o
   9  -3   6      592.21      597.13     63.24 o
  10  -3   6     2466.52     2134.21    129.74 o
  11  -3   6      161.87      204.82     69.63 o
  12  -3   6       59.62       -2.98    121.17 o
 -13  -2   6     2387.24     2469.77    169.31 o
 -12  -2   6      113.83       45.47     60.30 o
 -11  -2   6     1740.90     1994.14     97.03 o
 -10  -2   6     3958.49     4539.69    176.55 o
  -9  -2   6     1346.20     1498.97    112.69 o
  -8  -2   6     4537.52     4692.30    194.12 o
  -7  -2   6     3160.20     3487.98     89.65 o
  -6  -2   6    11195.33    13021.08    389.73 o
  -5  -2   6     1379.47     1385.09     44.25 o
  -4  -2   6     5312.86     5416.37    195.84 o
  -3  -2   6    18703.79    20181.62    424.76 o
  -2  -2   6      269.98      169.78     21.03 o
  -1  -2   6       16.39       15.32      7.63 o
   0  -2   6     6020.50     5688.55     93.43 o
   1  -2   6       79.74      105.32      9.67 o
   2  -2   6        8.87       58.35     13.47 o
   3  -2   6     7858.43     7594.54    207.32 o
   4  -2   6     4132.09     3631.31    122.24 o
   5  -2   6      310.00      333.50     28.86 o
   6  -2   6     6899.27     7242.35    325.42 o
   7  -2   6     5262.64     5297.21    302.05 o
   8  -2   6        9.24       13.81     19.25 o
   9  -2   6     1016.36     1078.31     45.57 o
  10  -2   6     3207.30     3290.83    187.94 o
  11  -2   6      105.99      166.87     62.96 o
  12  -2   6       91.58      100.83     71.44 o
 -13  -1   6     2219.98     2122.32    136.13 o
 -12  -1   6      110.69       73.37     59.56 o
 -11  -1   6     1234.63     1275.57     80.86 o
 -10  -1   6     2772.93     3339.56    136.93 o
  -9  -1   6      518.76      603.02     34.94 o
  -8  -1   6     1437.30     1453.52     48.59 o
  -7  -1   6     2294.49     2444.50     88.91 o
  -6  -1   6     7324.28     8131.43    205.95 o
  -5  -1   6     1123.96     1102.02     37.88 o
  -4  -1   6    11935.25    13073.11    325.24 o
  -3  -1   6    22324.81    25131.54    645.30 o
  -2  -1   6      167.07      324.84     14.63 o
  -1  -1   6      153.51       54.68     12.64 o
   0  -1   6     7479.67     7001.65    119.72 o
   1  -1   6       51.38       10.80      6.08 o
   2  -1   6      548.81      418.66     22.24 o
   3  -1   6    13712.69    14089.42    679.01 o
   4  -1   6     9937.66     9634.97    288.00 o
   5  -1   6     1032.35     1016.67     20.86 o
   6  -1   6    11241.54    11732.90    297.23 o
   7  -1   6     9216.64     9939.71    230.62 o
   8  -1   6      668.46      590.97     42.19 o
   9  -1   6      371.15      277.37     36.78 o
  10  -1   6     3408.99     3039.87    133.95 o
  11  -1   6      329.85      308.54     39.61 o
  12  -1   6       36.82      123.41     44.71 o
 -13   0   6     1588.48     1420.19    130.02 o
 -12   0   6        2.36     -115.50    131.56 o
 -11   0   6     1866.20     2061.63     99.79 o
 -10   0   6     1918.03     2339.17    107.94 o
  -9   0   6     1295.75     1382.05     48.18 o
  -8   0   6      197.73      204.48     28.24 o
  -7   0   6      707.21      842.16     32.63 o
  -6   0   6     7749.65     9226.94    252.76 o
  -5   0   6      940.86     1197.19     41.68 o
  -4   0   6    12058.48    13856.90    396.10 o
  -3   0   6    13782.20    16003.11    377.64 o
  -2   0   6      195.06      309.88     15.72 o
  -1   0   6       68.09      110.13      8.78 o
   0   0   6     4836.90     4882.54     93.62 o
   1   0   6      178.86      261.68      9.42 o
   2   0   6        2.21      104.18     13.00 o
   3   0   6    19920.42    17874.57   2538.69 o
   4   0   6     6953.17     6445.71    234.23 o
   5   0   6      231.95      181.95      9.28 o
   6   0   6    14514.58    15399.32    443.34 o
   7   0   6     5210.48     5191.46    172.52 o
   8   0   6     3329.58     3164.56    159.63 o
   9   0   6      194.51      296.08     23.60 o
  10   0   6     2478.08     2235.59    267.97 o
  11   0   6      494.38      621.60     65.29 o
  12   0   6        9.90      -38.80     38.80 o
  13   0   6     1057.42     1382.54    158.13 o
 -13   1   6     1409.03     1115.08    134.92 o
 -12   1   6        7.96       88.64     88.64 o
 -11   1   6     1847.10     2154.12    106.59 o
 -10   1   6     1667.40     1775.69    150.25 o
  -9   1   6      366.68      359.59     31.02 o
  -8   1   6     1274.81     1284.03     56.50 o
  -7   1   6      608.14      703.62     25.37 o
  -6   1   6     9581.31    11195.57    294.65 o
  -5   1   6     1189.74     1255.31     40.76 o
  -4   1   6     7006.64     7619.69    288.16 o
  -3   1   6    13816.37    16132.25    406.61 o
  -2   1   6     5253.14     5895.19    149.68 o
  -1   1   6     1110.38     1033.27     32.20 o
   0   1   6      429.25      404.05     12.68 o
   1   1   6        5.58       53.83      7.89 o
   2   1   6      681.96      696.84     19.67 o
   3   1   6    19759.15    20590.96    474.97 o
   4   1   6    11057.28    11510.35    245.35 o
   5   1   6      780.79      679.88     19.76 o
   6   1   6    10092.71    10566.42    340.77 o
   7   1   6     3108.54     3023.04     97.40 o
   8   1   6     2610.04     2395.15    111.79 o
   9   1   6     1132.59     1266.39     65.59 o
  10   1   6     3851.65     3926.18    200.90 o
  11   1   6     1042.75     1133.21     75.97 o
  12   1   6        7.11       40.88     40.65 o
  13   1   6     2056.59     1910.93    179.05 o
 -13   2   6     1504.09     1569.98    158.55 o
 -12   2   6        9.44      -39.39     72.89 o
 -11   2   6     1629.69     1916.28     90.46 o
 -10   2   6      714.90      699.82     49.75 o
  -9   2   6     1766.39     1980.31     92.34 o
  -8   2   6     1965.41     1912.54     54.41 o
  -7   2   6      700.42      786.60     28.43 o
  -6   2   6     3345.35     3599.42     93.12 o
  -5   2   6     2239.04     2299.53     63.04 o
  -4   2   6     8480.56     8474.04    212.60 o
  -3   2   6    26593.09    29972.43    832.37 o
  -2   2   6     2073.30     2641.42     97.55 o
  -1   2   6     7025.70     6965.44    167.90 o
   0   2   6     3309.62     3078.90     80.74 o
   1   2   6     3630.54     3630.70     94.17 o
   2   2   6     7006.61     6970.38    162.47 o
   3   2   6    11707.75    11802.47    352.18 o
   4   2   6    14353.31    14661.26    390.28 o
   5   2   6     1254.27     1240.21     33.41 o
   6   2   6     7400.25     7851.63    196.25 o
   7   2   6     2233.18     2328.18    100.14 o
   8   2   6     2527.96     2512.86    114.29 o
   9   2   6     1881.02     1956.08     85.96 o
  10   2   6     5626.11     5898.89    286.70 o
  11   2   6      712.55      613.21     43.10 o
  12   2   6       19.69      -16.14     38.47 o
  13   2   6     1616.52     1684.46    229.43 o
 -12   3   6       31.22       90.14     85.75 o
 -11   3   6     1690.05     1802.43    101.78 o
 -10   3   6      791.79      807.47     71.53 o
  -9   3   6     3213.18     3285.29    146.26 o
  -8   3   6      189.82      173.02     25.79 o
  -7   3   6      433.55      459.83     24.86 o
  -6   3   6     1120.97     1233.22     51.50 o
  -5   3   6     1672.84     1705.90     45.65 o
  -4   3   6     2360.08     2469.85     67.31 o
  -3   3   6     8196.94     9250.12    210.96 o
  -2   3   6     2079.61     2514.87     62.75 o
  -1   3   6     3421.86     3115.10     84.40 o
   0   3   6     7913.27     8134.79    202.31 o
   1   3   6     5726.90     5411.82    123.97 o
   2   3   6      375.64      669.28     47.30 o
   3   3   6    15893.56    16067.14    479.36 o
   4   3   6     6077.93     6461.10    157.95 o
   5   3   6     1003.86     1193.51     48.68 o
   6   3   6     5751.64     6086.19    161.59 o
   7   3   6      636.19      685.70     52.15 o
   8   3   6     2073.15     1963.29     92.10 o
   9   3   6     1183.10     1104.33     46.84 o
  10   3   6     4024.41     4370.97    258.24 o
  11   3   6      612.21      782.23    102.19 o
  12   3   6      282.47      328.05     43.18 o
  13   3   6      654.68      620.46     69.81 o
 -12   4   6      141.98       -5.70     77.22 o
 -11   4   6     1280.34     1492.07     89.33 o
 -10   4   6      308.86      310.62     52.32 o
  -9   4   6      280.92      236.71     50.26 o
  -8   4   6      166.94      206.08     33.12 o
  -7   4   6     2207.60     2003.87    122.56 o
  -6   4   6      410.74      420.49     26.64 o
  -5   4   6      358.92      302.03     23.73 o
  -4   4   6     3561.55     3735.62     88.57 o
  -3   4   6     8014.42     8914.69    269.59 o
  -2   4   6       55.63      119.20     20.47 o
  -1   4   6     2774.24     2401.93     87.00 o
   0   4   6     2538.01     2722.47     64.72 o
   1   4   6     2388.56     2226.22     64.75 o
   2   4   6     1454.61     1713.65     43.64 o
   3   4   6    20927.93    20507.05    921.96 o
   4   4   6     8514.93     8071.50    214.41 o
   5   4   6      980.85      970.05     50.63 o
   6   4   6     7149.55     7389.41    220.05 o
   7   4   6      371.05      460.79     32.63 o
   8   4   6      219.43      293.37     36.72 o
   9   4   6     1360.84     1537.90     61.99 o
  10   4   6     3162.39     3343.52    170.17 o
  11   4   6     1350.49     1582.54    117.78 o
  12   4   6      113.17       65.90     38.86 o
  13   4   6      864.02      594.29    109.52 o
 -12   5   6      115.31       17.53     67.86 o
 -11   5   6     1211.86     1105.69     73.15 o
 -10   5   6        2.52       20.46     51.81 o
  -9   5   6      299.78      297.70     36.96 o
  -8   5   6      277.39      131.71     31.64 o
  -7   5   6     4720.93     4807.36    200.04 o
  -6   5   6      145.86      155.23     21.22 o
  -5   5   6      150.17       47.81     36.05 o
  -4   5   6      979.60      915.76     49.13 o
  -3   5   6    22700.04    24697.61    547.08 o
  -2   5   6      272.99      323.36     27.63 o
  -1   5   6     1418.36     1199.58     47.03 o
   0   5   6      401.20      347.73     19.24 o
   1   5   6     1444.54     1277.92     62.54 o
   2   5   6      124.89      169.97     14.89 o
   3   5   6     6626.41     6607.35    330.70 o
   4   5   6     3483.09     3234.97     86.33 o
   5   5   6     1390.22     1331.90     46.71 o
   6   5   6     4562.23     4735.36    171.91 o
   7   5   6      318.17      393.82     38.23 o
   8   5   6      758.78      738.84     50.63 o
   9   5   6      735.81      878.16     33.01 o
  10   5   6     1963.63     2290.99     91.91 o
  11   5   6      900.84      906.25     53.76 o
  12   5   6      105.00      136.66     38.29 o
  13   5   6     1437.98     1130.13    133.75 o
 -11   6   6      629.88      652.03     71.43 o
 -10   6   6       75.27       18.56     45.80 o
  -9   6   6     2072.49     2007.86     76.73 o
  -8   6   6       12.53       19.76     26.87 o
  -7   6   6     4764.93     4939.19    331.99 o
  -6   6   6      127.76      135.24     30.11 o
  -5   6   6       69.34        8.31     20.01 o
  -4   6   6     1001.21      913.22     33.24 o
  -3   6   6     8227.04     8867.21    207.07 o
  -2   6   6        2.09      -11.99     17.99 o
  -1   6   6     1562.22     1269.87     33.49 o
   0   6   6     1082.28     1012.57     27.63 o
   1   6   6     2069.29     1603.77     51.82 o
   2   6   6      257.44      224.55     30.34 o
   4   6   6     2734.21     2482.61     83.81 o
   5   6   6     1095.77     1172.70     39.54 o
   6   6   6     1125.42     1020.55     52.23 o
   7   6   6      768.66      770.38     27.29 o
   8   6   6     1120.24     1100.52     57.80 o
   9   6   6      400.01      375.75     25.81 o
  10   6   6     1486.15     1476.63    160.69 o
  11   6   6      977.42     1171.05     87.41 o
  12   6   6       24.68       49.85     42.18 o
  13   6   6     1472.68     1547.52    105.60 o
 -11   7   6      805.22      778.64     79.97 o
 -10   7   6        8.10       62.10     52.48 o
  -9   7   6     2278.27     2243.76     80.85 o
  -8   7   6       90.29       72.72     32.30 o
  -7   7   6     5298.55     5616.28    190.17 o
  -6   7   6        0.91       43.74     24.03 o
  -5   7   6       10.90        1.20     24.66 o
  -4   7   6     1766.69     1716.04     44.26 o
  -3   7   6    12662.36    13106.46    454.22 o
  -2   7   6     2196.45     2433.27     62.38 o
  -1   7   6     4114.05     3739.73     85.86 o
   0   7   6     1425.08     1358.08     46.48 o
   1   7   6     2869.38     2697.41    131.37 o
   2   7   6       18.98       20.52     22.80 o
   3   7   6    16580.17    16162.46    857.60 o
   4   7   6     1069.34      914.64     34.79 o
   5   7   6      144.25      109.04     26.16 o
   6   7   6      471.96      435.36     22.85 o
   7   7   6      856.97      887.43     47.32 o
   8   7   6      144.11      113.98     39.13 o
   9   7   6     1724.39     1806.36     60.87 o
  10   7   6     1300.21     1120.52     97.46 o
  11   7   6     1429.62     1564.26     83.01 o
  12   7   6       17.28       55.71     38.26 o
  13   7   6     1170.74     1190.38    103.06 o
 -10   8   6        1.36       54.74     74.10 o
  -9   8   6     1094.07      996.99     62.77 o
  -8   8   6       29.71       56.74     46.16 o
  -7   8   6     6744.24     7446.95    262.24 o
  -6   8   6        2.05       11.80     28.74 o
  -5   8   6       21.79       66.84     26.62 o
  -4   8   6       53.79      121.30     43.37 o
  -3   8   6    15225.17    15797.36    443.91 o
  -2   8   6     2998.98     3151.11     70.17 o
  -1   8   6     3178.89     2742.02     69.91 o
   0   8   6     2101.95     2139.76     47.96 o
   1   8   6     4805.91     4426.28    124.23 o
   2   8   6     1364.41     1333.70     42.50 o
   3   8   6     8358.47     7259.76    201.16 o
   4   8   6      311.62      278.86     24.12 o
   5   8   6      333.23      283.83     27.37 o
   6   8   6       40.35       49.17     23.82 o
   7   8   6      848.56      755.91     36.19 o
   8   8   6       58.75       26.51     28.55 o
   9   8   6     2348.84     2360.17    102.82 o
  10   8   6      579.79      555.62     43.22 o
  11   8   6     1397.42     1303.48     55.21 o
  12   8   6       11.43       -8.72     58.15 o
  13   8   6      761.44      782.47    115.39 o
 -10   9   6       56.64       69.90     66.11 o
  -9   9   6      827.12      747.56     75.26 o
  -8   9   6       63.74       22.50     36.94 o
  -7   9   6     7655.75     8210.09    221.55 o
  -6   9   6       31.44       98.16     67.86 o
  -5   9   6       12.95        7.88     26.21 o
  -4   9   6       19.65       76.61     40.63 o
  -3   9   6     6221.98     6285.44    273.32 o
  -2   9   6      749.05      796.55     38.71 o
  -1   9   6     3281.46     2884.46     59.59 o
   0   9   6     1602.13     1561.40     42.51 o
   1   9   6     3493.00     3237.23     88.63 o
   2   9   6     1715.73     1939.85     66.07 o
   3   9   6    14763.79    13523.32    316.90 o
   4   9   6     1109.15     1000.81     34.59 o
   5   9   6      115.43      118.61     23.76 o
   6   9   6      232.43      247.58     88.13 o
   7   9   6     3321.48     3291.96    190.03 o
   8   9   6      662.25      562.61     25.25 o
   9   9   6     1434.94     1364.00     52.46 o
  10   9   6      390.23      290.98     39.50 o
  11   9   6     1363.98     1350.00     71.52 o
  12   9   6       12.19       31.29     46.66 o
  13   9   6      618.52      526.71    116.23 o
  -9  10   6      812.72      901.64    124.85 o
  -8  10   6       15.30       84.67     59.95 o
  -7  10   6     6521.81     6971.08    201.78 o
  -6  10   6      108.22      182.10     34.18 o
  -5  10   6      108.51      185.23     48.40 o
  -4  10   6      104.69       57.99     34.36 o
  -3  10   6    10477.59    10617.51    343.51 o
  -2  10   6       95.32      132.39     31.93 o
  -1  10   6     1083.86      979.29     57.94 o
   0  10   6      579.55      609.04     24.66 o
   1  10   6     3363.55     3177.83     74.89 o
   2  10   6      765.76      924.26     79.63 o
   3  10   6    11927.66    11020.66    261.58 o
   4  10   6      126.82      198.48     36.63 o
   5  10   6       12.40       -9.71     29.06 o
   6  10   6       11.78       83.35     70.59 o
   7  10   6     5831.67     5695.02    288.13 o
   8  10   6      367.69      451.56     75.04 o
   9  10   6      340.39      327.95     39.28 o
  10  10   6       89.64      106.76     35.41 o
  11  10   6     1148.76     1156.73     84.26 o
  12  10   6       35.06       -3.68     64.47 o
  13  10   6      901.92      619.36    124.99 o
  -9  11   6      470.58      391.82     87.06 o
  -8  11   6       94.72       17.11     57.11 o
  -7  11   6     6058.51     6841.69    327.32 o
  -6  11   6      101.72      126.68     45.67 o
  -5  11   6      239.88      315.60     46.75 o
  -4  11   6      110.47      254.68     42.49 o
  -3  11   6     8470.32     8925.89    469.57 o
  -2  11   6       73.00       -2.17     32.95 o
  -1  11   6       44.39       11.86     23.31 o
   0  11   6     1426.95     1388.27     45.08 o
   1  11   6     2119.77     1869.60     96.42 o
   2  11   6       26.84       93.30     30.89 o
   3  11   6     6429.61     5561.07    161.79 o
   4  11   6       51.32      241.60     41.33 o
   5  11   6       95.28       63.46     33.77 o
   6  11   6       51.45      193.09    101.74 o
   7  11   6     5367.34     5713.02    250.40 o
   8  11   6      109.57      182.85    107.89 o
   9  11   6      936.14      905.27     53.62 o
  10  11   6       34.56      -39.22     39.22 o
  11  11   6     1183.57      980.39     72.08 o
  12  11   6       80.60      -66.11     69.57 o
  -8  12   6      102.52      -36.88     70.40 o
  -7  12   6     4076.29     4099.85    190.88 o
  -6  12   6      186.14      260.76     49.85 o
  -5  12   6       79.96      131.23     38.43 o
  -4  12   6      131.83       71.85     37.55 o
  -3  12   6     4162.67     4451.96    182.96 o
  -2  12   6      301.58      375.32     40.18 o
  -1  12   6      820.43      765.88     39.00 o
   0  12   6      130.51       83.05     35.58 o
   1  12   6      373.28      358.56     31.69 o
   2  12   6        3.08      -17.47     28.73 o
   3  12   6    10482.39     9971.17   1237.23 o
   4  12   6       20.66      205.31     53.63 o
   5  12   6      188.04      178.91     42.43 o
   6  12   6      109.57      487.36    154.96 o
   7  12   6     6164.94     6992.00    357.50 o
   8  12   6       45.18      152.62    110.73 o
   9  12   6     2128.19     2374.58    101.60 o
  10  12   6      182.04      138.16     47.04 o
  11  12   6      605.21      412.90     73.89 o
  12  12   6       57.52       29.49     84.03 o
  -7  13   6     2084.25     2078.88    125.26 o
  -6  13   6      475.31      628.34     83.75 o
  -5  13   6       55.44       87.41     44.93 o
  -4  13   6       24.93      112.52     48.87 o
  -3  13   6     4152.92     4553.58    171.46 o
  -2  13   6      460.81      430.33     37.45 o
  -1  13   6     1126.45     1114.86     90.52 o
   0  13   6        7.77      -47.72     47.72 o
   1  13   6      996.89     1071.51     85.84 o
   2  13   6      607.34      737.67    105.27 o
   3  13   6     7053.19     7665.58   1306.90 o
   4  13   6      135.38      194.99     46.87 o
   5  13   6       23.99       54.16     47.18 o
   6  13   6      157.62      401.48     57.84 o
   7  13   6     6527.33     7732.81    318.95 o
   8  13   6       61.90      168.62    112.13 o
   9  13   6      672.36      644.27     60.96 o
  10  13   6       29.52       60.83     49.06 o
  11  13   6      568.17      576.54    174.02 o
  -6  14   6      298.70      207.13     68.88 o
  -5  14   6      124.15      275.41     60.49 o
  -4  14   6        4.45       39.90     60.09 o
  -3  14   6     3004.47     3356.56    296.49 o
  -2  14   6        2.61       35.45     39.88 o
  -1  14   6      285.21      392.08     51.09 o
   0  14   6      271.04      372.08     41.62 o
   1  14   6     1632.29     1902.24    100.85 o
   2  14   6      144.50      254.91    124.52 o
   3  14   6     3912.25     4488.95    196.75 o
   4  14   6      199.91      174.49     51.06 o
   5  14   6       27.51       34.33     43.16 o
   6  14   6      130.17      216.86     98.15 o
   7  14   6     5374.97     6338.91    450.66 o
   8  14   6        5.04       60.18     58.50 o
   9  14   6      535.85      621.89     87.52 o
  10  14   6        6.71       -7.47     65.46 o
  11  14   6      967.98      843.99    156.49 o
  -4  15   6       20.74       54.07    132.26 o
  -3  15   6     2258.71     2540.99    178.49 o
  -2  15   6        0.14      -41.37     41.37 o
  -1  15   6      390.23      407.38     43.48 o
   0  15   6       73.68      115.57     70.14 o
   1  15   6      696.83      952.62     79.26 o
   2  15   6        1.63       55.57     90.08 o
   3  15   6     3849.00     4703.37    187.60 o
   4  15   6       39.08       46.87     44.25 o
   5  15   6       12.67       34.18     58.39 o
   6  15   6      266.21      328.05     59.01 o
   7  15   6     5245.52     6505.59    337.19 o
   8  15   6       32.07       42.70     66.88 o
   9  15   6      382.88      425.93     80.22 o
  10  15   6       72.67       -1.41     74.71 o
  -3  16   6     1399.18     1464.01    119.65 o
  -2  16   6      102.14       99.13     66.39 o
  -1  16   6      334.26      465.85    102.15 o
   0  16   6       27.40      100.41     60.01 o
   1  16   6      530.76      672.89     77.43 o
   2  16   6        0.52       82.40    127.46 o
   3  16   6     2862.84     3616.38    224.51 o
   4  16   6       49.24       78.89     67.60 o
   5  16   6       48.26      105.43     60.82 o
   6  16   6      441.36      535.79     77.72 o
   7  16   6     3141.64     3961.50    281.64 o
   8  16   6      130.53      295.47     81.36 o
   9  16   6      176.01      308.70     81.79 o
  -1  17   6      147.60      220.06    110.73 o
   0  17   6        6.90      -10.53     78.50 o
   1  17   6      271.77      302.83    107.09 o
   2  17   6       63.32       67.77    163.58 o
   3  17   6     1802.03     2303.46    166.20 o
   4  17   6       13.66       73.46     62.79 o
   5  17   6        0.08      180.17     94.33 o
   6  17   6      392.61      328.63     72.38 o
   7  17   6     1414.94     1754.66    141.64 o
  -6 -14   7      710.44      638.02     87.36 o
  -5 -14   7     1253.04     1246.86    103.83 o
  -4 -14   7      196.82      362.57     77.17 o
  -3 -14   7      144.61      139.09     64.75 o
  -2 -14   7      147.14      172.86     67.13 o
  -1 -14   7      361.81      391.18     66.50 o
   0 -14   7        0.52       13.70     58.98 o
  -8 -13   7      489.41      473.73     71.22 o
  -7 -13   7      293.92      298.33     73.68 o
  -6 -13   7      495.17      537.95     72.73 o
  -5 -13   7     1776.09     1834.50    111.23 o
  -4 -13   7      335.55      394.16     66.34 o
  -3 -13   7      259.67      195.63     69.30 o
  -2 -13   7      227.30      238.84     58.05 o
  -1 -13   7      745.29      524.42     66.15 o
   0 -13   7        5.36       81.70     47.73 o
   1 -13   7      743.02      871.74    126.06 o
   2 -13   7      127.21      245.60    114.92 o
  -9 -12   7     1583.11     1401.30    136.56 o
  -8 -12   7     1338.91     1333.76    126.20 o
  -7 -12   7      146.76      208.17     52.71 o
  -6 -12   7      384.33      387.93     42.93 o
  -5 -12   7     1388.78     1351.57     72.29 o
  -4 -12   7      479.09      536.25     64.07 o
  -3 -12   7     1000.04      984.62     72.98 o
  -2 -12   7      696.58      776.43     96.61 o
  -1 -12   7     2620.85     2866.68    121.54 o
   0 -12   7       12.93       -6.06     43.24 o
   1 -12   7     2015.02     2342.34    113.83 o
   2 -12   7      256.20      204.31    105.04 o
   3 -12   7       20.01      211.21    111.38 o
   4 -12   7      189.18      427.35    117.72 o
 -10 -11   7       14.36       23.68     80.84 o
  -9 -11   7     1169.58     1005.60     98.81 o
  -8 -11   7     1444.04     1418.88    101.21 o
  -7 -11   7      141.64      140.02     59.41 o
  -6 -11   7      602.58      588.03     82.67 o
  -5 -11   7     1420.22     1221.59     70.39 o
  -4 -11   7      814.46      920.80     66.93 o
  -3 -11   7      940.88      950.30     63.39 o
  -2 -11   7     1126.85     1273.61     90.10 o
  -1 -11   7     1918.95     1952.83     89.11 o
   0 -11   7        7.25       -4.97     36.53 o
   1 -11   7     3659.84     4498.72    164.03 o
   2 -11   7      734.00      789.06     78.85 o
   3 -11   7      109.08       81.18     78.20 o
   4 -11   7      388.07      485.33    116.60 o
   5 -11   7     1404.17     1378.25    167.12 o
 -11 -10   7     2106.06     2071.37    144.42 o
 -10 -10   7       39.69      117.28    112.08 o
  -9 -10   7     1758.40     1399.65    105.87 o
  -8 -10   7     2108.21     2028.38    110.91 o
  -7 -10   7      467.28      532.18     60.31 o
  -6 -10   7     1731.00     1596.61     87.68 o
  -5 -10   7     2708.09     2270.83     77.99 o
  -4 -10   7     1288.22     1319.69     71.19 o
  -3 -10   7     1477.49     1540.30     49.36 o
  -2 -10   7     1448.70     1470.90     83.06 o
  -1 -10   7     4538.20     3983.26    173.01 o
   0 -10   7      135.02      109.78     22.56 o
   1 -10   7     3255.06     3515.83    179.12 o
   2 -10   7     1330.62     1386.11     70.00 o
   3 -10   7      377.76      182.78     71.12 o
   4 -10   7      552.27      486.35    103.74 o
   5 -10   7     1632.37     1750.71    152.95 o
   6 -10   7      351.29      508.91    120.98 o
 -11  -9   7      944.58      806.03    106.58 o
 -10  -9   7      244.30      226.20     66.10 o
  -9  -9   7     2004.13     2010.96    160.64 o
  -8  -9   7     2248.79     2243.65    112.05 o
  -7  -9   7       20.68       77.17     59.89 o
  -6  -9   7     1279.39     1202.80    113.09 o
  -5  -9   7     2346.87     2151.60     63.62 o
  -4  -9   7      259.21      242.00     23.15 o
  -3  -9   7     1738.25     1756.57     82.06 o
  -2  -9   7     2245.36     2301.63    118.56 o
  -1  -9   7     7388.38     6654.47    172.25 o
   0  -9   7       94.74       71.76     19.74 o
   1  -9   7     6515.04     6974.14    175.35 o
   2  -9   7     1150.74     1248.79     60.77 o
   3  -9   7      207.74      102.99     60.96 o
   4  -9   7      982.74      930.02    100.94 o
   5  -9   7      792.51      440.12    100.10 o
   6  -9   7      185.97      205.61     78.39 o
   7  -9   7      403.12      173.64    118.75 o
 -12  -8   7     1081.78      823.99    101.31 o
 -11  -8   7      937.97      968.01     90.80 o
 -10  -8   7      396.50      454.02     70.93 o
  -9  -8   7     1998.62     1830.17     95.22 o
  -8  -8   7     1133.57     1131.81     71.08 o
  -7  -8   7      149.82      139.35    100.62 o
  -6  -8   7      123.58      169.51     60.32 o
  -5  -8   7     2974.86     2708.53     71.64 o
  -4  -8   7      197.94      175.33     22.02 o
  -3  -8   7     1095.21     1058.82     34.72 o
  -2  -8   7     3554.74     3836.20     82.26 o
  -1  -8   7     3523.04     2906.83     66.60 o
   0  -8   7        0.77       26.72     18.95 o
   1  -8   7     7167.69     7053.04    558.11 o
   2  -8   7     1959.77     1918.74     51.39 o
   3  -8   7     1236.43      986.07     52.92 o
   4  -8   7     1619.69     1426.81    145.26 o
   5  -8   7     1922.16     1881.47    107.72 o
   6  -8   7      122.10      -38.59     80.06 o
   7  -8   7      116.58      199.81     75.82 o
   8  -8   7     1359.13     1034.43     92.31 o
 -12  -7   7     1035.44      884.27     98.79 o
 -11  -7   7      564.08      428.97     72.62 o
 -10  -7   7      627.92      406.50     68.12 o
  -9  -7   7     2644.36     2658.10    387.51 o
  -8  -7   7      552.73      570.52     82.72 o
  -7  -7   7      592.90      484.71     40.28 o
  -6  -7   7      165.65      196.58     34.84 o
  -5  -7   7     2549.44     2378.73     81.88 o
  -4  -7   7      726.49      691.31     36.35 o
  -3  -7   7     1090.11      954.17     29.30 o
  -2  -7   7     5722.53     5834.92    105.20 o
  -1  -7   7     5033.51     4335.09     85.79 o
   0  -7   7       47.77       38.55     13.06 o
   1  -7   7     4720.29     4710.46     89.20 o
   2  -7   7     3154.45     3103.88     75.07 o
   3  -7   7     1009.96      856.79     73.41 o
   4  -7   7      501.20      399.48     81.39 o
   5  -7   7     2791.51     2876.06    126.30 o
   6  -7   7      714.89      466.62     46.52 o
   7  -7   7      140.61      109.97     81.18 o
   8  -7   7     1717.54     1461.64    182.31 o
   9  -7   7      842.44      576.48    133.01 o
 -12  -6   7      740.27      618.68     82.34 o
 -11  -6   7      324.26      257.03     60.01 o
 -10  -6   7      373.86      356.01     56.06 o
  -9  -6   7     3548.02     3521.54    316.20 o
  -8  -6   7      608.28      642.83     53.88 o
  -7  -6   7       11.11       16.51     30.58 o
  -6  -6   7      283.28      234.67     30.71 o
  -5  -6   7     1425.49     1274.16     82.74 o
  -4  -6   7        8.53       -7.27     24.99 o
  -3  -6   7      215.90      151.31     14.54 o
  -2  -6   7     6258.83     6433.06    111.16 o
  -1  -6   7     9777.55     8577.16    137.51 o
   0  -6   7      176.66      171.83     13.44 o
   1  -6   7     7379.32     7312.54    122.75 o
   2  -6   7     4768.45     4501.25    101.53 o
   3  -6   7      404.52      303.45     37.67 o
   4  -6   7      286.22      191.75     32.92 o
   5  -6   7     1383.37     1329.62    124.01 o
   6  -6   7     1611.29     1295.48     62.55 o
   7  -6   7      441.09      284.21     44.91 o
   8  -6   7     1580.78     1405.93     71.53 o
   9  -6   7      746.10      719.09    111.85 o
 -13  -5   7      304.26      178.40    154.63 o
 -12  -5   7      171.72      169.93     74.33 o
 -11  -5   7      226.87      166.95     61.41 o
 -10  -5   7        3.04       36.25     79.88 o
  -9  -5   7     4898.61     5123.06    440.92 o
  -8  -5   7      635.05      611.95     50.56 o
  -7  -5   7       81.87       93.32     33.12 o
  -6  -5   7       48.10       31.55     35.84 o
  -5  -5   7     4562.21     4372.11    133.93 o
  -4  -5   7        0.30       17.73     15.82 o
  -3  -5   7     1445.54     1457.82     32.99 o
  -2  -5   7     3685.19     3727.87     64.38 o
  -1  -5   7    11410.13    10280.33    196.32 o
   0  -5   7      125.37      134.46     11.79 o
   1  -5   7    13994.94    14042.06    279.40 o
   2  -5   7     7527.17     7163.14    132.61 o
   3  -5   7      526.86      374.71     24.09 o
   4  -5   7      579.11      502.77     43.69 o
   5  -5   7     3480.45     3456.77    218.06 o
   6  -5   7       68.58       36.99     36.06 o
   7  -5   7      202.14      170.49     81.44 o
   8  -5   7     2150.31     2098.55    122.72 o
   9  -5   7     1127.28     1142.33     86.93 o
  10  -5   7       33.99       58.33     71.75 o
 -13  -4   7      246.33      172.08     78.91 o
 -12  -4   7        8.57       88.34     78.99 o
 -11  -4   7      396.52      374.32     62.52 o
 -10  -4   7        2.85      -22.04     48.32 o
  -9  -4   7     6224.25     6759.00    260.30 o
  -8  -4   7        5.77       81.11     37.13 o
  -7  -4   7      259.52      268.53     31.18 o
  -6  -4   7       60.64       22.14     26.94 o
  -5  -4   7     7110.15     6795.09    136.44 o
  -4  -4   7      130.14      129.12     20.61 o
  -3  -4   7     1325.55     1288.07     29.96 o
  -2  -4   7     4355.33     4545.57     75.79 o
  -1  -4   7     9727.98     8869.54    155.22 o
   0  -4   7        2.83       -9.35     13.28 o
   1  -4   7    11760.35    11421.64    186.71 o
   2  -4   7     3839.88     4074.12    172.18 o
   3  -4   7      233.22      146.41     21.94 o
   4  -4   7       20.85       32.85     20.67 o
   5  -4   7     2469.75     2179.27    184.50 o
   6  -4   7        1.03      -30.82     30.82 o
   7  -4   7      366.31      350.52     45.21 o
   8  -4   7     1430.12     1341.58     64.08 o
   9  -4   7     1230.52     1188.64     80.55 o
  10  -4   7      288.98      234.63     60.21 o
  11  -4   7     1944.72     1582.19    144.42 o
 -13  -3   7       29.54      -52.34    186.79 o
 -12  -3   7        4.02      111.28     52.99 o
 -11  -3   7      640.05      485.73     66.08 o
 -10  -3   7        7.76       -0.80     45.31 o
  -9  -3   7    11487.29    13214.18    496.07 o
  -8  -3   7      223.20      119.36     36.43 o
  -7  -3   7        6.82      -21.95     21.95 o
  -6  -3   7      694.26      676.17     31.93 o
  -5  -3   7     8971.15     9117.95    217.61 o
  -4  -3   7      118.92      169.59     31.66 o
  -3  -3   7       17.90        2.53     15.62 o
  -2  -3   7     4546.46     4817.48     79.07 o
  -1  -3   7     8026.47     7617.63    175.84 o
   0  -3   7        5.89       -9.67      9.67 o
   1  -3   7     7188.95     6857.82    516.42 o
   2  -3   7     3605.08     3737.85     80.91 o
   3  -3   7     1353.28     1169.46     47.51 o
   4  -3   7      174.75      202.78     24.19 o
   5  -3   7     1542.93     1412.91     74.80 o
   6  -3   7      224.50      205.19     29.82 o
   7  -3   7      499.56      422.00     36.57 o
   8  -3   7      799.52      651.98     65.80 o
   9  -3   7     1120.09     1132.97    205.94 o
  10  -3   7      371.18      317.11     64.61 o
  11  -3   7     1054.40      963.30    180.12 o
 -13  -2   7       63.53      111.33     76.37 o
 -12  -2   7       41.56      197.55     68.56 o
 -11  -2   7      412.11      471.02     67.82 o
 -10  -2   7        0.35      -18.99     75.36 o
  -9  -2   7    13948.42    16415.55    593.68 o
  -8  -2   7      120.62      166.22     76.52 o
  -7  -2   7      678.60      733.45     33.61 o
  -6  -2   7      310.19      299.09     16.93 o
  -5  -2   7     7454.37     7481.85    182.45 o
  -4  -2   7      468.05      621.69     20.42 o
  -3  -2   7      758.90      765.59     22.21 o
  -2  -2   7     1025.77     1147.91     25.83 o
  -1  -2   7    10120.97     9318.96    179.55 o
   0  -2   7        7.51       -6.23     11.18 o
   1  -2   7    10202.26    10580.59    188.83 o
   2  -2   7     5361.44     5260.07     82.38 o
   3  -2   7      518.53      406.87     59.83 o
   4  -2   7      154.79      177.10     17.99 o
   5  -2   7     5147.46     4899.56    207.06 o
   6  -2   7        5.78       29.64     22.42 o
   7  -2   7       53.03       62.21     26.71 o
   8  -2   7      973.95      821.39    101.22 o
   9  -2   7     1831.63     1944.94     58.88 o
  10  -2   7      330.91      278.87     61.33 o
  11  -2   7      735.30      675.37     74.86 o
  12  -2   7     1026.08     1010.99     91.21 o
 -13  -1   7       70.91       19.13     72.86 o
 -12  -1   7      557.20      490.51     73.22 o
 -11  -1   7     1709.64     1874.41    100.16 o
 -10  -1   7      174.83      126.64     47.20 o
  -9  -1   7    11026.38    12210.27    415.82 o
  -8  -1   7       44.54       31.46     29.03 o
  -7  -1   7      679.43      670.84     78.58 o
  -6  -1   7       36.44       72.27     37.02 o
  -5  -1   7    10268.11    10505.48    271.62 o
  -4  -1   7      133.29      159.93     32.71 o
  -3  -1   7      134.89      102.73     12.25 o
  -2  -1   7     2583.07     3081.35     63.72 o
  -1  -1   7     7641.98     7377.99    132.52 o
   0  -1   7        0.94       -7.94      7.94 o
   1  -1   7    10083.93    10201.56    171.51 o
   2  -1   7     1158.80     1230.37     24.07 o
   3  -1   7        2.18      -15.79     27.50 o
   4  -1   7        0.40        8.95     17.40 o
   5  -1   7     7024.44     6330.04    253.88 o
   6  -1   7        7.04        1.82     10.85 o
   7  -1   7       64.82       19.17     17.42 o
   8  -1   7      671.99      666.17     33.44 o
   9  -1   7     2720.98     3046.67    215.54 o
  10  -1   7      685.04      826.00    102.27 o
  11  -1   7      627.40      616.07     77.02 o
  12  -1   7      713.73      580.00    112.73 o
 -13   0   7       65.03       15.32     72.41 o
 -12   0   7     1033.08     1055.76     91.19 o
 -11   0   7     2703.00     2802.65    128.31 o
 -10   0   7     1140.78     1236.45     76.19 o
  -9   0   7    11315.20    12446.59    566.76 o
  -8   0   7        0.06       14.01     29.10 o
  -7   0   7      419.47      467.83     38.16 o
  -6   0   7        9.86       52.82     19.89 o
  -5   0   7    24963.38    28340.31    805.63 o
  -4   0   7     2376.81     2696.06     65.23 o
  -3   0   7      734.27      891.01     35.21 o
  -2   0   7      227.66      191.62     15.06 o
  -1   0   7     7583.94     7406.16    165.27 o
   0   0   7        0.33       -8.85      8.85 o
   1   0   7     8458.15     8441.12    166.60 o
   2   0   7     3750.49     3926.35    127.32 o
   3   0   7      118.93       96.21      8.67 o
   4   0   7      554.20      603.93     20.91 o
   5   0   7    10376.54    10310.56    270.43 o
   6   0   7      408.34      384.30     20.29 o
   7   0   7      462.32      410.69     26.22 o
   8   0   7      151.38      148.42     23.59 o
   9   0   7     3996.36     4182.02    548.07 o
  10   0   7      216.22      143.87     33.27 o
  11   0   7      394.09      296.41     37.25 o
  12   0   7      513.96      439.17     80.78 o
 -13   1   7      114.45      -46.51     69.16 o
 -12   1   7      959.57      849.34     85.86 o
 -11   1   7     2771.87     3071.78    271.19 o
 -10   1   7      460.61      430.19     99.36 o
  -9   1   7     8068.66     8894.82    468.80 o
  -8   1   7       73.71      109.81     25.56 o
  -7   1   7     2763.72     3152.35     80.29 o
  -6   1   7        0.01       11.88     20.49 o
  -5   1   7    19053.08    21720.37    600.19 o
  -4   1   7      249.44      226.05     19.00 o
  -3   1   7     4001.22     4985.15    126.07 o
  -2   1   7     4373.67     4989.52    122.72 o
  -1   1   7    13536.88    14029.73    346.27 o
   0   1   7        2.27       -5.18      8.38 o
   1   1   7    12095.58    12152.30    269.73 o
   2   1   7       40.09      110.51     12.97 o
   3   1   7        2.43       35.53     16.15 o
   4   1   7        0.04       42.72     15.52 o
   5   1   7     8463.83     8087.46    141.22 o
   6   1   7      673.29      563.60     19.84 o
   7   1   7      169.22      157.91     16.04 o
   8   1   7        3.59      -13.44     13.44 o
   9   1   7     5996.51     6408.17    311.61 o
  10   1   7       16.13        7.92     26.47 o
  11   1   7      126.50      112.55     44.76 o
  12   1   7      391.17      380.47     48.63 o
 -13   2   7      235.76      293.31    132.26 o
 -12   2   7     1056.45     1038.82     86.47 o
 -11   2   7     4065.12     4277.98    177.65 o
 -10   2   7      211.41      302.83     52.10 o
  -9   2   7     8360.88     8459.14    733.71 o
  -8   2   7        6.56        9.21     30.08 o
  -7   2   7     4195.36     4476.37    116.85 o
  -6   2   7      603.24      681.93     31.86 o
  -5   2   7    14211.16    14558.35    377.70 o
  -4   2   7      193.70      246.14     19.40 o
  -3   2   7     3587.67     3594.18     91.58 o
  -2   2   7      694.35      748.64     25.07 o
  -1   2   7    18767.65    19960.06    498.83 o
   0   2   7       28.17       43.27     10.73 o
   1   2   7    17039.90    17910.18    610.83 o
   2   2   7     6629.99     6366.75    154.34 o
   3   2   7     2024.40     1777.11     48.26 o
   4   2   7     1921.08     1854.06     45.92 o
   5   2   7     8610.46     8530.53    186.96 o
   6   2   7       77.98       43.48     11.44 o
   7   2   7      443.55      375.46     22.94 o
   8   2   7       37.43       -9.37     15.12 o
   9   2   7     8656.44    10735.35    333.20 o
  10   2   7        7.28       14.99     65.82 o
  11   2   7      286.39      223.38     37.16 o
  12   2   7       26.17       16.91     42.75 o
  13   2   7      128.59      176.01     60.89 o
 -12   3   7      920.73      774.28     88.37 o
 -11   3   7     3433.96     3985.74    173.05 o
 -10   3   7      141.35       89.48     47.72 o
  -9   3   7    10079.06     8504.76    372.36 o
  -8   3   7      414.16      332.10     30.59 o
  -7   3   7     1998.70     2312.53     69.41 o
  -6   3   7       15.41       13.96     22.40 o
  -5   3   7    14287.13    14701.14    583.06 o
  -4   3   7      219.36      285.88     20.11 o
  -3   3   7     2596.47     2615.21     64.31 o
  -2   3   7      139.12      109.17     16.80 o
  -1   3   7    21585.46    22728.62    547.01 o
   0   3   7      113.67       96.54     12.85 o
   1   3   7    14880.90    16453.06    437.75 o
   2   3   7      187.62      279.54     15.64 o
   3   3   7     3733.14     3546.81     87.23 o
   4   3   7      244.08      243.60     12.33 o
   5   3   7    24019.62    25606.69    640.75 o
   6   3   7       72.10       90.28     13.57 o
   7   3   7      903.75      823.62     29.38 o
   8   3   7        0.18      -14.87     14.87 o
   9   3   7     9568.44    11909.39    397.46 o
  10   3   7        8.89        2.36     26.99 o
  11   3   7     1041.65      969.92     46.01 o
  12   3   7       39.85      -24.90     42.64 o
  13   3   7      170.54      255.27     61.08 o
 -12   4   7      268.37      154.56     69.38 o
 -11   4   7     4007.39     4493.02    224.80 o
 -10   4   7        1.34       64.32     51.93 o
  -9   4   7     5396.30     5298.65    760.06 o
  -8   4   7      914.66      931.86     41.23 o
  -7   4   7     1109.33     1082.07     45.28 o
  -6   4   7        0.40      -14.71     21.81 o
  -5   4   7    15578.60    15858.61    545.69 o
  -4   4   7      165.86      191.10     22.55 o
  -3   4   7      973.15     1157.00     48.28 o
  -2   4   7     1923.65     1774.66     53.52 o
  -1   4   7    24230.41    24210.93    704.27 o
   0   4   7        9.74       -7.73     14.50 o
   1   4   7    21702.85    23044.45    941.84 o
   2   4   7       20.73       36.52     11.12 o
   3   4   7     1879.03     1523.16     86.72 o
   4   4   7      656.59      693.07     21.43 o
   5   4   7    21626.50    22359.66    533.39 o
   6   4   7       81.81       47.30     18.46 o
   7   4   7      251.05      249.93     20.24 o
   8   4   7        0.22       33.70     18.03 o
   9   4   7     9198.94    11046.56    451.59 o
  10   4   7       16.64        5.30     35.30 o
  11   4   7      956.16      932.57    106.30 o
  12   4   7        2.28      -36.86     36.86 o
  13   4   7       65.59      151.22     63.72 o
 -12   5   7      274.49      170.38     90.60 o
 -11   5   7     3194.26     3277.77    136.59 o
 -10   5   7       18.08        1.18     50.14 o
  -9   5   7     2517.14     2450.60    102.11 o
  -8   5   7       45.34       46.25     32.63 o
  -7   5   7     1345.52     1120.49     52.30 o
  -6   5   7      168.20      115.78     26.58 o
  -5   5   7    12843.73    12061.86    401.81 o
  -4   5   7        0.02      -20.45     20.45 o
  -3   5   7     3792.20     3817.62    167.99 o
  -2   5   7      845.68      801.98     33.69 o
  -1   5   7    17609.12    16695.59    388.93 o
   0   5   7      235.76      261.63     16.48 o
   1   5   7    20290.31    19799.06    504.03 o
   2   5   7     1252.42     1173.76     38.30 o
   3   5   7     1616.50     1432.96     37.83 o
   4   5   7      439.41      376.44     24.55 o
   5   5   7    15574.36    16540.45    513.94 o
   6   5   7      158.87      111.95     27.40 o
   7   5   7     1989.89     1950.85    135.30 o
   8   5   7       67.30      118.10     18.58 o
   9   5   7     8560.18    10808.29    368.40 o
  10   5   7      419.87      499.23     65.71 o
  11   5   7     1233.56     1356.22     78.77 o
  12   5   7       67.26       91.93     40.07 o
  13   5   7       45.67      -75.03     77.64 o
 -11   6   7     1573.32     1491.93     95.39 o
 -10   6   7       36.62       11.39     45.29 o
  -9   6   7     1004.06      881.62     64.73 o
  -8   6   7      324.68      320.03     33.51 o
  -7   6   7     2275.46     2392.20     84.35 o
  -6   6   7       13.45      -24.70     24.70 o
  -5   6   7     8543.07     8077.39    283.66 o
  -4   6   7      384.97      479.05     24.71 o
  -3   6   7     5560.91     5627.24    145.62 o
  -2   6   7      518.36      441.65     24.56 o
  -1   6   7    11478.50    10449.07    272.72 o
   0   6   7        3.45       -3.86     17.94 o
   1   6   7     7991.37     7528.14    355.45 o
   2   6   7      366.50      317.59     16.49 o
   3   6   7     1613.41     1351.85     69.89 o
   4   6   7      142.61      186.72     18.53 o
   5   6   7    13681.63    14208.84    782.85 o
   6   6   7      354.80      340.51     27.61 o
   7   6   7     2730.73     2643.11    122.73 o
   8   6   7      380.24      340.43     26.57 o
   9   6   7     6721.67     8374.86    546.28 o
  10   6   7      823.77      668.09     64.35 o
  11   6   7     1939.83     1981.79    118.03 o
  12   6   7      756.66      709.13     60.13 o
  13   6   7       10.45        8.66     68.19 o
 -11   7   7     1753.70     1746.87    207.06 o
 -10   7   7      279.58       93.11     49.41 o
  -9   7   7      903.03      706.01     80.97 o
  -8   7   7      201.55       86.84     36.86 o
  -7   7   7     1389.97     1201.21     75.77 o
  -6   7   7      565.74      518.29     38.43 o
  -5   7   7     6365.01     6054.79    224.23 o
  -4   7   7      208.63      149.56     23.09 o
  -3   7   7     3209.14     3034.98     86.71 o
  -2   7   7       12.23       -2.31     28.00 o
  -1   7   7    16135.45    15299.82    423.31 o
   0   7   7       45.04       11.60     17.98 o
   1   7   7    13414.93    12673.47    263.07 o
   2   7   7      938.11      847.63     37.73 o
   3   7   7     3764.98     3432.81    157.70 o
   4   7   7       31.78       32.71     12.99 o
   5   7   7    12543.38    11351.41    500.33 o
   6   7   7      281.99      283.61     53.21 o
   7   7   7      427.58      502.92     31.59 o
   8   7   7      339.41      273.11     21.69 o
   9   7   7     7850.19     8465.35    627.90 o
  10   7   7      211.01      216.62     27.99 o
  11   7   7     2608.31     2614.78    214.85 o
  12   7   7      945.98     1077.30     81.10 o
  13   7   7       75.18      -14.22     65.42 o
 -10   8   7      292.05      185.20     73.26 o
  -9   8   7     1136.10     1019.84     67.81 o
  -8   8   7       57.79       78.90     36.21 o
  -7   8   7      171.88      225.02     65.12 o
  -6   8   7      819.52      793.95     76.91 o
  -5   8   7     2591.21     2482.87     91.58 o
  -4   8   7       74.38       57.09     37.94 o
  -3   8   7     2793.15     2559.30     65.82 o
  -2   8   7        1.23       45.54     31.78 o
  -1   8   7    14901.11    14207.76    276.46 o
   0   8   7        5.01      -16.97     16.97 o
   1   8   7    13002.77    12632.32    474.74 o
   2   8   7        2.17       13.70     13.92 o
   3   8   7     5341.58     4647.89    108.00 o
   4   8   7       43.35       16.74     15.49 o
   5   8   7    12086.51    10527.04    253.58 o
   6   8   7        3.90      -22.12     22.12 o
   7   8   7      813.29      731.61     38.89 o
   8   8   7      454.24      350.20     41.82 o
   9   8   7     6870.35     7593.61    331.39 o
  10   8   7       66.32      102.19     31.06 o
  11   8   7     3329.97     3494.63    161.86 o
  12   8   7      410.50      476.96     90.46 o
  13   8   7      256.97      264.99     85.28 o
 -10   9   7      400.14      355.29     70.51 o
  -9   9   7      650.31      500.10     60.19 o
  -8   9   7        9.72        0.03     37.87 o
  -7   9   7       83.65      277.97     90.00 o
  -6   9   7      577.84      511.54     53.20 o
  -5   9   7     2336.76     2332.79    134.24 o
  -4   9   7      176.90      152.61     25.63 o
  -3   9   7     1800.89     1842.40     65.37 o
  -2   9   7        3.86      -13.16     13.16 o
  -1   9   7    11519.99    11210.04    193.96 o
   0   9   7        6.86       -6.32     17.27 o
   1   9   7    10010.65     9257.49    214.38 o
   2   9   7      194.15      203.70     27.69 o
   3   9   7     2427.20     2243.87     50.58 o
   4   9   7       45.68       57.34     21.84 o
   5   9   7     7507.55     6562.05    226.75 o
   6   9   7        0.19       19.07     25.62 o
   7   9   7     1102.26      981.85     42.95 o
   8   9   7      293.17      232.07     28.78 o
   9   9   7     4009.29     4019.66    213.31 o
  10   9   7        1.91      -14.79     40.66 o
  11   9   7     2959.66     3032.36    112.94 o
  12   9   7      467.80      380.37     58.15 o
  13   9   7      245.27      113.62    100.48 o
  -9  10   7     1013.39      814.42    116.88 o
  -8  10   7      290.95      376.83     70.10 o
  -7  10   7        2.10      335.34    151.64 o
  -6  10   7     1857.28     1634.21     67.09 o
  -5  10   7     2408.21     2197.32    105.39 o
  -4  10   7      239.76      226.56     28.72 o
  -3  10   7     1310.27     1495.04    133.95 o
  -2  10   7       32.32       -1.26     43.55 o
  -1  10   7     5638.00     5244.82    120.98 o
   0  10   7       74.82       83.03     19.56 o
   1  10   7     7665.05     6932.94    159.89 o
   2  10   7        1.06        4.82     18.69 o
   3  10   7     1522.09     1378.98     66.85 o
   4  10   7        1.12      -18.39     22.02 o
   5  10   7     4285.98     4074.48    138.42 o
   6  10   7        3.88      -27.85     27.85 o
   7  10   7      977.52      953.01     76.44 o
   8  10   7      327.28      217.86     35.52 o
   9  10   7     2594.82     2664.24     99.15 o
  10  10   7       13.14       76.18     41.17 o
  11  10   7     3030.97     2968.18    149.94 o
  12  10   7      538.25      482.94     79.51 o
  -8  11   7      825.77      679.17     82.28 o
  -7  11   7        1.26      360.02    141.29 o
  -6  11   7      760.77      695.19     66.91 o
  -5  11   7     2047.82     1920.96     73.09 o
  -4  11   7      692.45      699.64     85.58 o
  -3  11   7     1276.87     1439.90    109.23 o
  -2  11   7        2.51       16.42     19.17 o
  -1  11   7     1125.24     1169.82     47.60 o
   0  11   7       32.34       53.57     21.10 o
   1  11   7     1411.71     1199.84     61.50 o
   2  11   7       75.55       64.76     23.25 o
   3  11   7     1486.98     1307.23     60.16 o
   4  11   7      137.46      111.48     19.74 o
   5  11   7     2199.95     2243.49    144.28 o
   6  11   7      906.29      699.97     54.84 o
   7  11   7      579.98      647.14     86.96 o
   8  11   7      643.11      666.39     45.59 o
   9  11   7      767.85      705.55     67.52 o
  10  11   7        7.06      -23.34     44.71 o
  11  11   7     2199.01     2189.98    113.33 o
  12  11   7       91.72        6.50     94.00 o
  -8  12   7      721.88      529.98     79.81 o
  -7  12   7        1.71      384.90     70.09 o
  -6  12   7      231.66      372.64     66.98 o
  -5  12   7     1589.76     1581.78    104.50 o
  -4  12   7      646.24      629.99     47.18 o
  -3  12   7      879.59      989.59     94.62 o
  -2  12   7       10.87       56.38     28.89 o
  -1  12   7     1149.45     1149.39     54.34 o
   0  12   7       50.39       27.72     36.17 o
   1  12   7     1007.18      913.06     38.37 o
   2  12   7      100.41      118.71     25.99 o
   3  12   7      643.91      800.21     93.27 o
   4  12   7       20.31      -21.48     28.92 o
   5  12   7     1656.18     1651.08     82.27 o
   6  12   7      268.45      258.13     44.72 o
   7  12   7       30.85       90.59    132.54 o
   8  12   7       60.40      106.98     92.88 o
   9  12   7      525.14      442.85     51.37 o
  10  12   7       85.25       76.21     70.69 o
  11  12   7     1067.89      963.81     80.77 o
  12  12   7       70.39       39.28     74.85 o
  -7  13   7        3.70      151.96     71.21 o
  -6  13   7      709.92      701.51     94.61 o
  -5  13   7      652.13      605.42     57.82 o
  -4  13   7      785.97      851.32     71.95 o
  -3  13   7      337.71      573.61     67.41 o
  -2  13   7       65.96      138.60     36.05 o
  -1  13   7      873.54      977.25     86.57 o
   0  13   7       25.57      101.68     30.86 o
   1  13   7     1434.97     1595.52    105.70 o
   2  13   7       68.96      170.59     38.86 o
   3  13   7      420.08      563.82     59.58 o
   4  13   7      600.16      514.53     62.77 o
   5  13   7     1717.64     1985.18    100.65 o
   6  13   7      696.34      594.72     61.91 o
   7  13   7       37.52      315.90    292.25 o
   8  13   7       24.41        7.59     49.63 o
   9  13   7      857.48      846.66     76.45 o
  10  13   7       62.50      -47.08     47.08 o
  11  13   7      958.12      757.86    111.29 o
  -6  14   7      325.19      161.99     75.41 o
  -5  14   7     1178.50     1015.30    119.30 o
  -4  14   7      892.66      634.00    100.38 o
  -3  14   7       69.90      140.65     43.27 o
  -2  14   7      344.32      414.40     52.42 o
  -1  14   7      474.25      432.83     67.74 o
   0  14   7       23.99       55.22     58.25 o
   1  14   7      399.73      603.34     66.13 o
   2  14   7       15.71       14.07     51.80 o
   3  14   7      533.55      615.72    173.41 o
   4  14   7      523.78      607.46     58.19 o
   5  14   7     1602.09     1838.38    111.66 o
   6  14   7     1628.25     1816.11    113.82 o
   7  14   7       11.76      275.55    249.42 o
   8  14   7       49.14       -0.97     81.70 o
   9  14   7      487.76      458.86     98.71 o
  10  14   7      187.91      188.99     56.62 o
  -4  15   7      564.78      417.29    110.82 o
  -3  15   7      102.98      205.80     56.22 o
  -2  15   7      444.41      403.88     59.38 o
  -1  15   7      236.61      229.59     44.60 o
   0  15   7        1.21      -35.59     63.96 o
   1  15   7      296.53      423.21     61.27 o
   2  15   7      421.21      407.08     70.18 o
   3  15   7      187.66      401.63    136.73 o
   4  15   7      529.63      631.44    143.03 o
   5  15   7     1051.57     1219.10     85.38 o
   6  15   7      550.28      641.01     70.44 o
   7  15   7        0.15      364.32    160.41 o
   8  15   7      278.57      307.63     78.15 o
   9  15   7      596.33      614.19    152.30 o
  10  15   7      239.35      208.63     79.75 o
  -3  16   7       14.82      422.13    118.65 o
  -2  16   7      527.93      413.75    113.90 o
  -1  16   7      124.34       47.69     61.92 o
   0  16   7       12.21       55.43     55.93 o
   1  16   7      187.03      230.89     57.42 o
   2  16   7      365.46      456.67     80.17 o
   3  16   7       64.76      270.42     73.46 o
   4  16   7      505.83      518.51    111.29 o
   5  16   7      721.27      956.67     92.52 o
   6  16   7      784.66     1015.63     95.98 o
   7  16   7        4.99       86.68    210.14 o
   8  16   7      335.31      178.77    100.57 o
  -1  17   7      195.17      227.70     92.18 o
   0  17   7        1.11       94.99     77.26 o
   1  17   7      115.74      151.93     88.64 o
   2  17   7      901.02     1238.27    115.56 o
   3  17   7       37.94      124.20    177.65 o
   4  17   7      402.89      336.34     77.06 o
   5  17   7     1166.60     1266.70    111.11 o
   6  17   7      723.27      681.77    103.97 o
   7  17   7       25.21       -0.29    194.85 o
  -4 -14   8      176.99      221.74    141.95 o
  -3 -14   8      949.09     1021.23    120.33 o
  -2 -14   8      134.66       64.33     69.14 o
  -7 -13   8     1778.52     1967.10    144.24 o
  -6 -13   8       24.76      123.64     79.46 o
  -5 -13   8       10.78      -18.27     87.99 o
  -4 -13   8      179.15      181.20     66.49 o
  -3 -13   8      975.56      926.18    179.80 o
  -2 -13   8      131.67       95.72     58.81 o
  -1 -13   8      134.91        1.06    106.58 o
   0 -13   8      421.46      555.35    146.47 o
   1 -13   8       93.35      147.27    104.39 o
  -8 -12   8       79.02      106.25     60.61 o
  -7 -12   8     2557.70     2479.32    120.14 o
  -6 -12   8       22.26        8.77     43.34 o
  -5 -12   8        1.05        3.11     62.47 o
  -4 -12   8      212.26      306.10     58.21 o
  -3 -12   8      684.65      683.67     83.14 o
  -2 -12   8      103.14      123.30     52.37 o
  -1 -12   8      329.68      264.03     50.68 o
   0 -12   8      170.18      148.02    106.30 o
   1 -12   8      183.95      280.00     49.36 o
   2 -12   8      266.15      169.73     93.49 o
   3 -12   8     1162.65     1158.75    144.75 o
  -9 -11   8       28.02      -75.03     75.03 o
  -8 -11   8       34.41      106.61    109.75 o
  -7 -11   8     3002.68     2810.52    123.02 o
  -6 -11   8       18.14       21.23     40.82 o
  -5 -11   8        0.81      -20.28     38.80 o
  -4 -11   8        0.94       26.99     56.31 o
  -3 -11   8      651.08      678.50    133.94 o
  -2 -11   8      213.45      253.32     48.19 o
  -1 -11   8      710.29      795.22     61.85 o
   0 -11   8      164.64      132.41     42.26 o
   1 -11   8      277.82      318.65     44.66 o
   2 -11   8       75.06      165.44     77.64 o
   3 -11   8      815.15      622.81    114.46 o
   4 -11   8      125.02       71.40    107.93 o
   5 -11   8       59.55      167.12    124.62 o
 -10 -10   8      450.69      276.75     85.37 o
  -9 -10   8       60.20      -56.76     65.49 o
  -8 -10   8        1.31       86.50     62.68 o
  -7 -10   8     2715.90     2627.03    127.11 o
  -6 -10   8       44.86       95.59     40.52 o
  -5 -10   8       25.61       50.33     75.53 o
  -4 -10   8       15.40       10.82     30.65 o
  -3 -10   8     1291.25     1171.33     53.32 o
  -2 -10   8      207.25      147.76     29.87 o
  -1 -10   8     1537.21     1589.60    103.13 o
   0 -10   8      312.59      393.59     57.37 o
   1 -10   8      804.29      733.65    109.94 o
   2 -10   8      249.37      265.82     30.65 o
   3 -10   8      794.37      765.23    104.39 o
   4 -10   8      112.88      137.29     86.12 o
   5 -10   8       17.46      117.63    102.90 o
   6 -10   8       68.80       25.07     88.64 o
 -11  -9   8     2206.70     1929.65    239.31 o
 -10  -9   8      864.05      813.77    215.59 o
  -9  -9   8      261.96      347.80     68.84 o
  -8  -9   8       65.47      170.00    134.22 o
  -7  -9   8     3862.86     3695.57    159.01 o
  -6  -9   8      133.51      105.96     40.11 o
  -5  -9   8       75.79       92.99     32.91 o
  -4  -9   8      257.82      313.14     26.84 o
  -3  -9   8     1540.42     1400.93     45.09 o
  -2  -9   8     1067.67      821.62     42.56 o
  -1  -9   8      995.33      970.90     41.57 o
   0  -9   8      141.04      165.14     26.37 o
   1  -9   8     1839.19     1697.62     67.04 o
   2  -9   8      379.22      345.26     47.21 o
   3  -9   8      865.00      644.71    100.01 o
   4  -9   8        1.19      -46.79     70.18 o
   5  -9   8        7.25       29.45     76.62 o
   6  -9   8       30.19       20.79     99.27 o
   7  -9   8     1670.37     1569.51    177.19 o
 -11  -8   8     1993.26     1648.72    197.23 o
 -10  -8   8      907.10      812.63     79.42 o
  -9  -8   8     1167.15     1095.31    125.46 o
  -8  -8   8       19.85       54.28     49.60 o
  -7  -8   8     3918.21     3762.94    293.65 o
  -6  -8   8      214.56      222.28     38.95 o
  -5  -8   8      930.21      891.81     59.21 o
  -4  -8   8      181.54      234.38     23.18 o
  -3  -8   8     1418.05     1371.19     51.80 o
  -2  -8   8     1033.87     1045.16     47.53 o
  -1  -8   8     1123.04     1123.89     34.72 o
   0  -8   8     1301.66     1315.48     49.52 o
   1  -8   8      486.68      457.41     57.18 o
   2  -8   8      135.02      125.87     15.70 o
   3  -8   8     1409.04     1303.98    121.68 o
   4  -8   8       20.18       41.63     45.54 o
   5  -8   8       18.42       38.16     50.11 o
   6  -8   8       39.50      -41.77     52.36 o
   7  -8   8     2177.96     2243.58    165.91 o
   8  -8   8       13.67      -83.79     83.79 o
 -12  -7   8       84.92       67.76     80.21 o
 -11  -7   8     2008.20     1816.33    119.59 o
 -10  -7   8      965.47     1053.41     85.93 o
  -9  -7   8     1606.50     1577.56     86.66 o
  -8  -7   8        0.16        0.29     53.31 o
  -7  -7   8     6470.13     6393.50    225.75 o
  -6  -7   8     1824.26     1753.05    103.98 o
  -5  -7   8       32.73       49.33     31.25 o
  -4  -7   8       75.93      118.93     21.96 o
  -3  -7   8     1064.44      908.97     26.99 o
  -2  -7   8      137.42      140.61     21.59 o
  -1  -7   8     4415.70     4254.30     85.79 o
   0  -7   8     4599.38     5127.87    110.54 o
   1  -7   8     1024.26      838.46     33.26 o
   2  -7   8      537.77      512.53     29.91 o
   3  -7   8     2011.27     1847.66    185.59 o
   4  -7   8      243.48      177.34     44.54 o
   5  -7   8       66.80      145.42     71.02 o
   6  -7   8       94.37       83.38     54.62 o
   7  -7   8     2762.84     2683.81    256.18 o
   8  -7   8       61.36       49.13     51.46 o
 -12  -6   8      132.47      199.54     73.49 o
 -11  -6   8     2074.80     1810.45    109.63 o
 -10  -6   8      630.91      524.72     61.92 o
  -9  -6   8     2202.33     2037.91    101.84 o
  -8  -6   8      177.90      175.04     47.52 o
  -7  -6   8     5061.30     4935.50    323.12 o
  -6  -6   8     1008.24      933.04     73.65 o
  -5  -6   8       71.16       92.01     30.62 o
  -4  -6   8      737.01      784.19     27.32 o
  -3  -6   8     1773.82     1558.67     35.09 o
  -2  -6   8       24.68       11.08     13.36 o
  -1  -6   8     5586.82     5362.34    102.24 o
   0  -6   8     5273.20     5836.87    106.94 o
   1  -6   8     4251.82     3738.18     74.61 o
   2  -6   8        6.99       -0.65     32.04 o
   3  -6   8     1429.59     1237.02     82.45 o
   4  -6   8      268.31      254.53     54.99 o
   5  -6   8       76.33      194.61     87.66 o
   6  -6   8       11.66       69.49     96.94 o
   7  -6   8     2648.77     2581.50    128.69 o
   8  -6   8       12.93       42.00     46.50 o
   9  -6   8       70.16      177.28     99.36 o
 -12  -5   8      152.09      140.48     78.62 o
 -11  -5   8     3185.49     3280.22    165.40 o
 -10  -5   8      599.93      524.83     63.36 o
  -9  -5   8     3713.63     3638.56    306.23 o
  -8  -5   8      142.23       89.93     41.20 o
  -7  -5   8     1696.91     1616.80    101.22 o
  -6  -5   8      118.73       97.82     29.57 o
  -5  -5   8      246.41      255.73     29.98 o
  -4  -5   8      974.67      960.51     33.68 o
  -3  -5   8     7469.59     7066.77    120.54 o
  -2  -5   8        2.11       29.25     22.51 o
  -1  -5   8    11742.81    11937.62    204.77 o
   0  -5   8     8206.67     9354.18    161.04 o
   1  -5   8     6111.00     5640.53     91.50 o
   2  -5   8      121.56      108.04     19.62 o
   3  -5   8     1489.56     1321.57     48.19 o
   4  -5   8       54.01      104.31     29.89 o
   5  -5   8      276.95      234.62     67.48 o
   6  -5   8      150.15       96.10     42.60 o
   7  -5   8     3753.00     3845.76    240.92 o
   8  -5   8      117.79       61.92     42.41 o
   9  -5   8      250.00      206.79     63.84 o
  10  -5   8      512.98      340.84    248.96 o
 -13  -4   8     3516.48     3417.23    197.12 o
 -12  -4   8        8.75       68.61    149.60 o
 -11  -4   8     4180.91     4234.96    413.84 o
 -10  -4   8     1098.00      959.25    100.71 o
  -9  -4   8     3712.25     3758.29    140.38 o
  -8  -4   8     1894.61     1967.07     83.72 o
  -7  -4   8     4759.00     4843.81    140.38 o
  -6  -4   8     1938.33     2070.59    103.87 o
  -5  -4   8        3.14       -1.20     15.37 o
  -4  -4   8     1049.28     1144.72     32.76 o
  -3  -4   8    11591.28    11284.68    269.23 o
  -2  -4   8      811.70      880.34     21.64 o
  -1  -4   8    17620.61    17882.60    301.03 o
   0  -4   8    10565.03    12122.17    205.48 o
   1  -4   8    13372.97    12390.24    214.10 o
   2  -4   8       13.96      -20.60     20.60 o
   3  -4   8     4072.92     3820.74    118.05 o
   4  -4   8      423.15      390.61     49.31 o
   5  -4   8       10.76       22.02     57.70 o
   6  -4   8     1131.92      937.82     84.96 o
   7  -4   8     3508.85     3640.00    225.05 o
   8  -4   8       87.54       78.39     40.73 o
   9  -4   8      431.08      426.31    101.12 o
  10  -4   8      401.54      308.98    103.93 o
 -13  -3   8     2372.80     2258.61    160.62 o
 -12  -3   8       54.31       81.53    149.32 o
 -11  -3   8     2114.79     2287.22    250.12 o
 -10  -3   8      490.86      498.35     97.82 o
  -9  -3   8     2842.49     2912.32    155.75 o
  -8  -3   8     2986.64     3142.20    292.02 o
  -7  -3   8     5156.95     5507.34    316.23 o
  -6  -3   8     1158.65     1194.86     45.53 o
  -5  -3   8      300.24      367.88     19.60 o
  -4  -3   8      341.76      393.24     16.11 o
  -3  -3   8    11151.40    10931.06    185.33 o
  -2  -3   8      221.42      176.93     18.13 o
  -1  -3   8    11921.51    11843.74    200.08 o
   0  -3   8     3276.59     3604.23     79.63 o
   1  -3   8    14408.54    13188.13    264.21 o
   2  -3   8      889.65      804.07     34.09 o
   3  -3   8     8416.86     8342.44    207.42 o
   4  -3   8      964.62      924.97     51.03 o
   5  -3   8       17.92       68.04     33.69 o
   6  -3   8     1139.11      907.93    115.53 o
   7  -3   8     4246.09     4353.53    276.67 o
   8  -3   8        1.18       39.31     39.52 o
   9  -3   8     1767.83     1442.30     76.35 o
  10  -3   8      536.35      355.76     64.05 o
  11  -3   8     1661.62     1513.89    212.37 o
 -13  -2   8     2076.33     2168.24    164.56 o
 -12  -2   8       76.61       52.88     79.04 o
 -11  -2   8     1374.95     1553.80     93.51 o
 -10  -2   8      226.78      279.75     64.41 o
  -9  -2   8     1534.24     1687.86     96.56 o
  -8  -2   8     2904.76     3374.87    119.24 o
  -7  -2   8     5642.71     6147.56    312.40 o
  -6  -2   8     1463.63     1517.83     53.33 o
  -5  -2   8       42.21       36.85     21.57 o
  -4  -2   8      136.05      109.79     15.46 o
  -3  -2   8     9859.36     9665.95    198.55 o
  -2  -2   8      721.91      621.59     19.01 o
  -1  -2   8    12431.64    12692.92    219.47 o
   0  -2   8     4284.55     4866.28     82.92 o
   1  -2   8    10770.02     9858.44    482.22 o
   2  -2   8      505.32      400.76     15.90 o
   3  -2   8    11721.82    11316.07    376.17 o
   4  -2   8     1207.35     1164.36     65.22 o
   5  -2   8        0.88       27.54     20.51 o
   6  -2   8      183.63      174.62     28.97 o
   7  -2   8     4470.07     4266.08    259.19 o
   8  -2   8       27.74       35.40     34.55 o
   9  -2   8     2290.54     2199.28    242.48 o
  10  -2   8      366.03      264.75     69.09 o
  11  -2   8     1349.77     1202.78    108.39 o
 -13  -1   8     1467.87     1308.63    120.79 o
 -12  -1   8       52.96      128.21     98.85 o
 -11  -1   8     2545.90     2778.68    165.35 o
 -10  -1   8      560.36      534.91     78.20 o
  -9  -1   8     1201.18     1109.91     41.63 o
  -8  -1   8     3300.30     3575.16    113.35 o
  -7  -1   8     7812.36     8815.64    304.76 o
  -6  -1   8     4117.20     4251.15    121.26 o
  -5  -1   8        5.04        5.66     15.54 o
  -4  -1   8      551.66      534.61     46.22 o
  -3  -1   8     9339.15     9046.87    306.03 o
  -2  -1   8      178.57      238.30     18.65 o
  -1  -1   8     6697.20     6656.50    118.40 o
   0  -1   8     3567.31     4373.41     81.99 o
   1  -1   8     9937.86     9422.96    170.26 o
   2  -1   8      525.74      422.56     38.38 o
   3  -1   8    11567.73    11261.29    268.63 o
   4  -1   8      349.17      289.65     25.82 o
   5  -1   8        2.90       -3.24     16.35 o
   6  -1   8      969.67      878.02     40.05 o
   7  -1   8     2961.75     2904.71    167.49 o
   8  -1   8      112.85      150.55     59.12 o
   9  -1   8     1327.05     1303.84    105.58 o
  10  -1   8      480.17      405.68     58.16 o
  11  -1   8     1396.19     1291.96    169.82 o
  12  -1   8       76.15      116.89     69.33 o
 -13   0   8      539.36      430.71    139.06 o
 -12   0   8        4.53       40.34     62.05 o
 -11   0   8     2507.09     2984.09    141.25 o
 -10   0   8     1146.62     1309.89     80.30 o
  -9   0   8      932.07      924.06     44.15 o
  -8   0   8     3536.69     4152.03    152.55 o
  -7   0   8     3114.74     3716.35    107.49 o
  -6   0   8     2349.70     2389.77     75.32 o
  -5   0   8      154.92      176.66     19.45 o
  -4   0   8        8.51       11.99     17.21 o
  -3   0   8    18631.84    20369.09    464.19 o
  -2   0   8      345.37      309.81     18.63 o
  -1   0   8    10941.82    11872.35    263.47 o
   0   0   8     2871.12     3797.66     82.01 o
   1   0   8     5688.09     5809.21    115.68 o
   2   0   8      561.22      555.48     25.00 o
   3   0   8     9346.91     9217.97    238.82 o
   4   0   8       40.49       51.57      8.81 o
   5   0   8        5.68       20.66     11.84 o
   6   0   8     1329.17     1327.86     33.79 o
   7   0   8     4462.91     4730.37    127.65 o
   8   0   8      169.18      195.53     25.92 o
   9   0   8     3724.66     3777.99    144.42 o
  10   0   8      753.98      890.82    159.90 o
  11   0   8     1263.13     1489.71    172.23 o
  12   0   8       51.45      125.88     67.85 o
 -12   1   8       20.93       -5.50     93.11 o
 -11   1   8     1905.76     2140.47    113.35 o
 -10   1   8     1796.95     1764.41     96.11 o
  -9   1   8      134.47       49.44     37.64 o
  -8   1   8     5494.63     5924.39    273.57 o
  -7   1   8     3594.83     4349.31    136.36 o
  -6   1   8      999.30     1036.96     39.40 o
  -5   1   8      186.73      209.18     21.85 o
  -4   1   8      550.46      650.03     41.61 o
  -3   1   8    13014.17    14439.74    370.58 o
  -2   1   8     2391.04     2511.67     61.91 o
  -1   1   8    16740.02    19360.78    422.47 o
   0   1   8     5702.03     6844.97    137.35 o
   1   1   8    14784.79    15155.57    357.20 o
   2   1   8      317.66      211.00     11.28 o
   3   1   8    10664.61    10809.71    235.58 o
   4   1   8      441.18      416.44     15.66 o
   5   1   8       10.55       -5.57      8.53 o
   6   1   8     1335.22     1228.85     74.94 o
   7   1   8     4697.78     4498.53    273.24 o
   8   1   8     2433.81     2361.27    105.48 o
   9   1   8     4726.73     4436.85    643.45 o
  10   1   8      311.95      339.02     33.61 o
  11   1   8     2366.37     2899.90    126.02 o
  12   1   8      108.50      136.15     48.03 o
 -12   2   8        6.56      -30.76     63.80 o
 -11   2   8     1797.45     2054.49    109.87 o
 -10   2   8     2042.04     2091.69    172.53 o
  -9   2   8       38.78       70.84    135.10 o
  -8   2   8     4100.50     4120.32    115.40 o
  -7   2   8     4496.05     4602.72    132.67 o
  -6   2   8      720.17      669.55     54.63 o
  -5   2   8      230.17      309.61     24.30 o
  -4   2   8     1410.75     1540.16     42.58 o
  -3   2   8     5884.17     6189.36    156.85 o
  -2   2   8       11.14        9.45     27.24 o
  -1   2   8      275.09      409.60     19.74 o
   0   2   8     1722.34     1725.43     44.29 o
   1   2   8     8751.90     8997.20    251.08 o
   2   2   8     2572.89     2527.52     52.80 o
   3   2   8    16029.81    16844.87    534.96 o
   4   2   8        3.74       -8.90      9.62 o
   5   2   8       71.16       53.32     10.45 o
   6   2   8     2935.12     2677.28     61.18 o
   7   2   8     4857.44     5152.82    183.46 o
   8   2   8     2645.67     2362.85    140.24 o
   9   2   8     2204.67     1985.35    320.43 o
  10   2   8      203.36      250.71     35.06 o
  11   2   8     2851.34     2987.38    218.83 o
  12   2   8       73.94      121.40     44.04 o
 -12   3   8        3.38      -65.39     65.39 o
 -11   3   8     1636.01     1555.50    103.31 o
 -10   3   8     2627.68     2767.47    120.92 o
  -9   3   8      172.92       98.43     46.46 o
  -8   3   8     2868.73     2980.93    108.42 o
  -7   3   8     4259.22     4292.67    131.18 o
  -6   3   8     3389.92     3577.80     94.08 o
  -5   3   8      282.67      297.44     25.68 o
  -4   3   8       91.61      142.15     19.35 o
  -3   3   8     5703.88     5911.01    229.18 o
  -2   3   8       30.07       33.63     17.10 o
  -1   3   8      664.74      571.66     20.70 o
   0   3   8      978.95     1508.59     62.90 o
   1   3   8       49.10      138.66     22.68 o
   2   3   8      294.77      381.91     16.62 o
   3   3   8     9294.83     9715.32    262.38 o
   4   3   8      190.24      159.96     16.57 o
   5   3   8        3.18       -1.16     12.18 o
   6   3   8     2501.34     2335.86    101.79 o
   7   3   8     5471.92     5853.23    181.95 o
   8   3   8     2042.71     1841.70    102.94 o
   9   3   8     1597.77     1643.60    117.29 o
  10   3   8      134.71      132.16     30.89 o
  11   3   8     1585.09     1672.30     70.51 o
  12   3   8       10.23        6.20     44.88 o
  13   3   8     2514.10     1899.37    170.85 o
 -12   4   8      207.47      121.00     93.11 o
 -11   4   8     1692.43     1673.61    131.89 o
 -10   4   8     3463.18     3695.92    148.96 o
  -9   4   8      346.94      302.76     50.25 o
  -8   4   8     2413.80     2506.79    322.59 o
  -7   4   8     7829.84     8042.43    387.95 o
  -6   4   8     3530.84     3365.62     97.75 o
  -5   4   8      564.26      543.59     30.38 o
  -4   4   8      630.44      710.11     30.00 o
  -3   4   8     3500.73     3396.93     82.88 o
  -2   4   8       72.45       94.08     16.47 o
  -1   4   8     1388.68     1408.33     55.82 o
   0   4   8    15655.35    18991.72    422.71 o
   1   4   8      702.63      551.68     39.56 o
   2   4   8       20.54       -6.27     10.95 o
   3   4   8     5322.18     5233.95    182.63 o
   4   4   8     1028.39      955.51     55.54 o
   5   4   8       68.42       47.17     18.29 o
   6   4   8      850.14      821.35     38.84 o
   7   4   8     4064.14     4070.08    202.02 o
   8   4   8     2014.55     2087.34    139.70 o
   9   4   8      943.67      837.02     45.29 o
  10   4   8       85.24       84.97     27.14 o
  11   4   8     1218.05     1302.81    295.98 o
  12   4   8       43.94       93.27     38.23 o
  13   4   8     1995.74     2636.36    173.55 o
 -11   5   8     1826.51     1735.79    117.58 o
 -10   5   8     4606.16     4537.18    194.80 o
  -9   5   8       27.80       36.77     48.31 o
  -8   5   8      142.26       99.93     38.12 o
  -7   5   8     4735.88     4654.74    290.73 o
  -6   5   8     2995.16     2621.07    141.81 o
  -5   5   8      119.39       91.16     36.98 o
  -4   5   8     1522.96     1561.85     45.59 o
  -3   5   8     1362.42     1206.84     63.90 o
  -2   5   8        3.13      -15.54     17.06 o
  -1   5   8      781.99      757.34     25.30 o
   0   5   8     8161.67     9716.14    239.08 o
   1   5   8        3.74      -11.73     20.20 o
   2   5   8      105.91      116.80     13.56 o
   3   5   8     5502.44     5177.23    152.21 o
   4   5   8      159.35      151.80     12.70 o
   5   5   8      152.19      114.69     18.40 o
   6   5   8      501.08      464.71     50.48 o
   7   5   8     4053.90     4521.28    178.60 o
   8   5   8     3330.59     3419.61    239.25 o
   9   5   8      404.11      478.27     47.79 o
  10   5   8      405.08      442.38     37.35 o
  11   5   8     1090.25     1282.33    289.13 o
  12   5   8       16.41       50.98     39.38 o
  13   5   8     1704.14     1906.94    120.58 o
 -11   6   8     1201.04     1036.69     78.68 o
 -10   6   8     4810.14     4738.11    214.14 o
  -9   6   8       14.40       47.16     47.81 o
  -8   6   8       96.14       24.50     40.07 o
  -7   6   8     1618.10     1377.96    138.49 o
  -6   6   8     3643.49     3586.04    157.14 o
  -5   6   8      817.55      649.80     37.89 o
  -4   6   8     2697.75     2932.43     79.36 o
  -3   6   8      264.18      171.22     27.34 o
  -2   6   8      460.37      366.58     23.53 o
  -1   6   8        2.43      -13.57     13.57 o
   0   6   8    13538.71    15460.60    341.46 o
   1   6   8     1084.26     1078.50     67.89 o
   2   6   8        2.44       -5.11     12.82 o
   3   6   8     1457.65     1235.76     43.19 o
   4   6   8      386.31      318.94     44.13 o
   5   6   8       76.21       46.25     26.24 o
   6   6   8     2952.92     2782.74    102.62 o
   7   6   8     3152.50     3115.11    146.56 o
   8   6   8     4056.15     3979.23    199.93 o
   9   6   8       31.26       54.15     23.29 o
  10   6   8      641.52      574.17     88.78 o
  11   6   8     1397.99     1666.75    440.59 o
  12   6   8        0.87       78.47     79.41 o
  13   6   8     1122.92     1315.00    199.88 o
 -11   7   8      615.73      431.83     91.67 o
 -10   7   8     2809.76     2695.20    120.15 o
  -9   7   8       81.12       21.34     65.69 o
  -8   7   8       63.49      107.79     81.88 o
  -7   7   8     1139.42     1165.55    112.36 o
  -6   7   8     2029.89     1822.71     76.62 o
  -5   7   8     1279.65     1230.49     78.93 o
  -4   7   8     3555.64     3969.97    126.47 o
  -3   7   8      643.38      593.18     41.01 o
  -2   7   8      612.94      490.59     22.42 o
  -1   7   8      123.97       72.18     15.50 o
   0   7   8    12191.87    14244.20    436.79 o
   1   7   8       26.30       21.19     18.59 o
   2   7   8       69.56       50.99     14.60 o
   3   7   8     1439.43     1278.41     40.42 o
   4   7   8     1022.28      875.63     64.37 o
   5   7   8      245.70      191.14     30.53 o
   6   7   8     3843.04     3470.43    170.63 o
   7   7   8     3276.04     3491.30    244.51 o
   8   7   8     1826.20     1706.44    171.89 o
   9   7   8        3.06      -19.99     19.99 o
  10   7   8      895.89      820.45     87.74 o
  11   7   8     1688.36     1859.14    268.08 o
  12   7   8       67.04      158.45     61.52 o
  13   7   8      421.64      558.72     89.35 o
 -10   8   8     2404.11     2065.78    103.89 o
  -9   8   8      412.54      279.61     49.02 o
  -8   8   8       57.78       49.17     49.24 o
  -7   8   8     1107.92     1057.92     54.02 o
  -6   8   8     2832.72     2713.84    172.31 o
  -5   8   8        3.44       15.27     33.65 o
  -4   8   8     1770.01     1942.26    102.90 o
  -3   8   8      817.87      666.33     51.85 o
  -2   8   8     1391.28     1258.35     37.14 o
  -1   8   8       49.34       23.45     20.95 o
   0   8   8    19435.38    22058.89    536.50 o
   1   8   8        5.53       27.78     21.24 o
   2   8   8      162.54      171.85     20.91 o
   3   8   8      723.04      600.48     30.03 o
   4   8   8     2096.21     1918.37     55.93 o
   5   8   8       28.51      -20.15     27.10 o
   6   8   8     3231.70     2891.28    108.29 o
   7   8   8     5256.25     5495.06    274.69 o
   8   8   8     2666.00     2476.11     87.06 o
   9   8   8        0.91      -40.72     40.72 o
  10   8   8     1986.07     2097.52    158.25 o
  11   8   8     1011.60     1122.53     65.58 o
  12   8   8       82.18       41.09     76.24 o
  13   8   8      149.61      142.80    125.41 o
 -10   9   8     3359.17     3104.99    193.92 o
  -9   9   8      233.06      205.72     54.75 o
  -8   9   8       10.25        1.82     44.47 o
  -7   9   8      928.93      773.12     65.63 o
  -6   9   8     3769.65     3749.50    112.10 o
  -5   9   8        6.11      -25.34     51.27 o
  -4   9   8     2367.29     2826.92    101.80 o
  -3   9   8      804.54      721.77     50.44 o
  -2   9   8      630.07      636.04     26.04 o
  -1   9   8      583.41      562.16     26.85 o
   0   9   8    25728.67    29059.28    835.69 o
   1   9   8       51.34      107.20     29.31 o
   2   9   8      371.16      329.83     42.42 o
   3   9   8      365.13      269.07     33.42 o
   4   9   8     2539.59     2237.51     80.83 o
   5   9   8      574.01      350.07     47.06 o
   6   9   8     3039.98     2815.64    147.36 o
   7   9   8     4531.25     4381.12    349.82 o
   8   9   8     1449.44     1395.48     85.36 o
   9   9   8      114.55      105.92     44.14 o
  10   9   8     1925.45     1824.00    208.35 o
  11   9   8      788.18      829.21    163.70 o
  12   9   8       10.60        5.98     54.87 o
  -9  10   8      478.31      383.01     71.80 o
  -8  10   8       13.68       17.14     46.18 o
  -7  10   8      337.31      215.83     45.47 o
  -6  10   8     1710.25     1608.52     67.56 o
  -5  10   8      133.06      244.53     51.02 o
  -4  10   8     4004.16     4346.68    239.60 o
  -3  10   8     1280.53     1103.95     50.57 o
  -2  10   8      575.19      516.03     31.78 o
  -1  10   8       44.25       36.94     31.96 o
   0  10   8    25026.07    28716.56   2882.19 o
   1  10   8      383.00      445.66     42.05 o
   2  10   8      188.70      151.42     26.95 o
   3  10   8     1033.31      863.42     34.47 o
   4  10   8     2548.87     2393.99     87.11 o
   5  10   8      531.21      400.52     29.41 o
   6  10   8     2105.48     1916.22     84.29 o
   7  10   8     1810.87     1776.62     93.90 o
   8  10   8       30.38       23.25     47.03 o
   9  10   8      104.59      118.38     36.91 o
  10  10   8     2308.58     2377.92    211.29 o
  11  10   8      641.04      446.91     69.73 o
  12  10   8       82.84       20.66    199.65 o
  -8  11   8       48.25       40.81     69.67 o
  -7  11   8       84.40       94.01     46.44 o
  -6  11   8     1256.54     1191.36     65.58 o
  -5  11   8        3.97       73.34     35.02 o
  -4  11   8     2537.80     2712.18    168.82 o
  -3  11   8      811.65      761.19     57.73 o
  -2  11   8      388.25      395.71     24.53 o
  -1  11   8      676.15      649.66     39.50 o
   0  11   8    24115.96    25519.04   1473.88 o
   1  11   8      162.01      141.20     21.12 o
   2  11   8      115.83      151.52     30.13 o
   3  11   8      781.71      695.59     62.66 o
   4  11   8     2345.36     2351.19    237.01 o
   5  11   8       19.55       64.66     25.22 o
   6  11   8     2806.68     2585.50    106.08 o
   7  11   8      525.52      478.09     52.83 o
   8  11   8      152.11       99.88     39.05 o
   9  11   8        2.12      -30.18     35.83 o
  10  11   8     3726.28     3498.71    261.92 o
  11  11   8      778.35      582.72     64.69 o
  12  11   8      238.91      130.50     69.55 o
  -7  12   8       22.50      -18.59     61.89 o
  -6  12   8     1303.84     1433.74     99.06 o
  -5  12   8        0.36       93.85     62.12 o
  -4  12   8     1503.33     1581.59    106.35 o
  -3  12   8      755.18      672.54     32.85 o
  -2  12   8      583.08      560.27     48.29 o
  -1  12   8     2527.54     2559.71    185.28 o
   0  12   8     7185.96     7665.06    459.79 o
   1  12   8     1817.34     1656.98     60.75 o
   2  12   8       92.45       68.87     33.44 o
   3  12   8     1126.34      964.50     79.09 o
   4  12   8     2671.33     2532.25    160.71 o
   5  12   8       10.66       38.12     37.30 o
   6  12   8     2856.69     2666.23    125.61 o
   7  12   8     1138.08     1038.60     74.24 o
   8  12   8       80.15      151.74     65.90 o
   9  12   8      138.83      146.19     42.71 o
  10  12   8     2835.08     2731.69    157.66 o
  11  12   8      787.86      713.30     70.44 o
  -7  13   8        6.21       52.30     72.35 o
  -6  13   8      836.47      836.84     67.24 o
  -5  13   8      140.35      115.86     48.31 o
  -4  13   8     1816.98     2078.65    128.88 o
  -3  13   8      849.63      861.05    136.47 o
  -2  13   8     1049.76     1005.20     55.32 o
  -1  13   8      792.47      824.70     54.00 o
   0  13   8     3370.41     4001.28    306.86 o
   1  13   8     2155.82     2376.63     96.07 o
   2  13   8       13.38        3.61     28.87 o
   3  13   8      654.60      512.00     69.02 o
   4  13   8     2705.28     2850.14    209.68 o
   5  13   8        6.61       84.05    148.43 o
   6  13   8     1857.74     1797.22    135.52 o
   7  13   8     1352.74     1239.69     92.79 o
   8  13   8       34.30      -16.00     80.58 o
   9  13   8      312.33      383.57     61.74 o
  10  13   8     2088.22     1954.83    142.73 o
  11  13   8      303.93      226.17     61.59 o
  -6  14   8      769.86      586.20     82.32 o
  -5  14   8       68.01      118.18     53.95 o
  -4  14   8     1114.49     1206.10    107.91 o
  -3  14   8      425.59      353.95     55.09 o
  -2  14   8      399.06      436.87     46.23 o
  -1  14   8      387.27      302.22     40.66 o
   0  14   8     6678.60     7947.82    488.96 o
   1  14   8      700.66      838.02     94.42 o
   2  14   8      304.43      298.65     54.69 o
   3  14   8      283.70      325.23     58.96 o
   4  14   8     1530.16     1819.12    135.80 o
   5  14   8       99.74      218.04     70.56 o
   6  14   8     1311.03     1520.72    162.69 o
   7  14   8      585.24      702.40     75.28 o
   8  14   8      198.73      171.83     66.73 o
   9  14   8      232.33      257.06    113.14 o
  10  14   8     2234.74     1939.12    152.67 o
  -4  15   8      485.17      409.01     76.08 o
  -3  15   8      370.74      290.87     90.69 o
  -2  15   8      346.39      384.23     71.60 o
  -1  15   8      680.68      621.75     66.68 o
   0  15   8     2534.97     3105.02    195.04 o
   1  15   8      791.82      938.31    109.80 o
   2  15   8      333.23      344.89     59.59 o
   3  15   8      361.59      299.38     73.45 o
   4  15   8     1480.21     1915.71    110.36 o
   5  15   8       23.58       26.75     78.95 o
   6  15   8      702.81      856.50    123.17 o
   7  15   8      181.20      117.08    117.25 o
   8  15   8      156.95      146.99     85.38 o
   9  15   8      294.47      293.33    138.69 o
  -3  16   8      213.55      136.18    100.38 o
  -2  16   8      105.03       57.14     70.44 o
  -1  16   8      403.55      419.79    154.72 o
   0  16   8     1085.03     1345.47    102.68 o
   1  16   8      722.36      856.05     99.13 o
   2  16   8      160.07      161.75     65.58 o
   3  16   8      200.78      146.20     63.38 o
   4  16   8     1059.10     1515.16    119.30 o
   5  16   8      141.24       76.77     64.13 o
   6  16   8      699.62      755.49     97.68 o
   7  16   8       29.08      -19.98     57.97 o
   8  16   8      145.28      -26.12     85.07 o
  -1  17   8      121.97      142.14    129.65 o
   0  17   8      450.68      555.38     87.06 o
   1  17   8      340.45      602.24     80.09 o
   2  17   8      140.84      228.29     77.77 o
   3  17   8      179.91      118.84     80.78 o
   4  17   8      851.33      995.65    113.70 o
   5  17   8        2.77       77.94     77.66 o
   6  17   8      578.65      528.90    130.16 o
  -5 -13   9      758.27      934.86     88.00 o
  -4 -13   9     1315.87     1531.25    112.37 o
  -3 -13   9      581.69      558.88     80.22 o
  -2 -13   9      792.53      753.27    132.45 o
  -1 -13   9      682.05      871.99     74.32 o
   0 -13   9        0.73       17.06    116.79 o
  -7 -12   9       62.57      152.03     71.00 o
  -6 -12   9      729.92      863.03    129.23 o
  -5 -12   9     1928.14     2042.09     99.22 o
  -4 -12   9     1718.92     2072.08    129.60 o
  -3 -12   9      290.70      360.90     62.75 o
  -2 -12   9      892.14      937.36     74.56 o
  -1 -12   9     1138.46     1238.28    114.78 o
   0 -12   9        8.22      -43.78     49.74 o
   1 -12   9      704.80      905.04    134.50 o
  -9 -11   9      979.91      532.96    144.47 o
  -8 -11   9     1068.02      876.24     77.73 o
  -7 -11   9       32.86      -40.49     52.78 o
  -6 -11   9      920.47      796.04    100.54 o
  -5 -11   9     2807.62     3142.69    233.72 o
  -4 -11   9     1170.54     1328.87     86.33 o
  -3 -11   9       75.25      149.79     49.38 o
  -2 -11   9     1104.27     1385.03     82.70 o
  -1 -11   9     2365.95     2634.69    131.42 o
   0 -11   9        0.26       -2.22     41.22 o
   1 -11   9     2022.84     2113.37    187.25 o
   2 -11   9      605.64      406.94    103.55 o
   3 -11   9      185.67      170.85     82.58 o
   4 -11   9     1165.47      615.35    123.97 o
 -10 -10   9      110.11      422.88    131.61 o
  -9 -10   9     1161.37     1138.39     98.42 o
  -8 -10   9     1349.71     1362.32    106.89 o
  -7 -10   9        3.13      -19.60     46.89 o
  -6 -10   9     1862.77     1813.22     85.25 o
  -5 -10   9     3133.45     3345.59    122.75 o
  -4 -10   9      437.50      470.17     50.15 o
  -3 -10   9       18.54       75.03     59.75 o
  -2 -10   9     1487.82     1577.41    109.75 o
  -1 -10   9     2841.01     3022.16    122.48 o
   0 -10   9        4.98       35.91     36.97 o
   1 -10   9     2162.23     2217.42     90.02 o
   2 -10   9     1134.38     1219.43    123.59 o
   3 -10   9        7.00      105.70    102.81 o
   4 -10   9     1922.81     1798.99    181.19 o
   5 -10   9      976.06     1132.46    154.54 o
 -10  -9   9      207.37      298.14    134.36 o
  -9  -9   9     1709.44     1700.34    122.88 o
  -8  -9   9     1800.77     1773.14    103.23 o
  -7  -9   9       19.49       41.26     53.44 o
  -6  -9   9      991.97     1277.65     83.45 o
  -5  -9   9     6771.78     7203.26    242.45 o
  -4  -9   9      769.99      948.71     73.21 o
  -3  -9   9       39.44       16.91     26.44 o
  -2  -9   9     1020.70     1044.00    101.19 o
  -1  -9   9     2848.31     2792.31    100.11 o
   0  -9   9      101.21      124.36     37.96 o
   1  -9   9     2557.97     2430.72     80.71 o
   2  -9   9     1434.87     1702.36     92.30 o
   3  -9   9        0.69       35.95     56.49 o
   4  -9   9     1107.07     1020.66     79.53 o
   5  -9   9     2577.57     2180.58    191.82 o
   6  -9   9      353.62      419.80    129.09 o
 -11  -8   9      772.04      668.79    159.80 o
 -10  -8   9      473.31      569.54    119.58 o
  -9  -8   9     2339.92     2508.09    149.88 o
  -8  -8   9     2219.75     2069.52    138.09 o
  -7  -8   9        2.67      -43.55     47.89 o
  -6  -8   9      855.39      956.61     60.06 o
  -5  -8   9     5896.50     6044.05    200.09 o
  -4  -8   9     1381.45     1479.67     58.00 o
  -3  -8   9       93.37       40.76     22.71 o
  -2  -8   9     1109.87     1111.53     39.70 o
  -1  -8   9     3115.13     3129.59     80.31 o
   0  -8   9       24.96        2.65     22.71 o
   1  -8   9     3912.73     3710.12    109.25 o
   2  -8   9      883.29      846.18     86.36 o
   3  -8   9       46.17       49.05     72.14 o
   4  -8   9      794.81      785.13     72.99 o
   5  -8   9     3284.85     3380.94    280.93 o
   6  -8   9      371.79      514.74     98.89 o
   7  -8   9      169.75      165.46     76.72 o
 -11  -7   9      425.19      194.43     77.57 o
 -10  -7   9      124.87      287.94    118.79 o
  -9  -7   9     1436.29     1412.91    160.97 o
  -8  -7   9     2233.42     2244.93    109.59 o
  -7  -7   9      161.42      133.38    115.58 o
  -6  -7   9     1921.35     2078.18     95.21 o
  -5  -7   9     4787.44     4756.16    128.24 o
  -4  -7   9      137.24      180.32     33.07 o
  -3  -7   9      160.07      139.26     19.54 o
  -2  -7   9     3525.54     3707.26     72.45 o
  -1  -7   9     2636.25     2654.67     62.01 o
   0  -7   9        2.03       62.00     25.70 o
   1  -7   9     2532.72     2300.80     63.04 o
   2  -7   9      706.56      745.44     77.02 o
   3  -7   9      389.72      386.21     55.74 o
   4  -7   9      761.86      780.60     68.90 o
   5  -7   9     4133.22     4177.23    418.08 o
   6  -7   9      630.64      517.39     66.81 o
   7  -7   9       17.30       22.60    143.35 o
   8  -7   9     1003.37      963.44    159.76 o
 -12  -6   9     2589.07     1913.75    135.97 o
 -11  -6   9      196.92      151.25     69.52 o
 -10  -6   9        7.11       47.56     79.55 o
  -9  -6   9     1006.55     1179.46     79.08 o
  -8  -6   9     2220.17     2065.74     97.94 o
  -7  -6   9      904.15      629.17     55.32 o
  -6  -6   9      659.42      688.55     47.10 o
  -5  -6   9     6007.59     5916.11    139.75 o
  -4  -6   9      125.41      212.94     26.79 o
  -3  -6   9       19.84       57.43     18.78 o
  -2  -6   9     3130.77     3261.47     65.84 o
  -1  -6   9     1553.87     1553.58     37.59 o
   0  -6   9       15.09       64.61     14.27 o
   1  -6   9     1716.71     1433.38     33.70 o
   2  -6   9     2528.98     2686.92    294.51 o
   3  -6   9      744.51      656.41     58.01 o
   4  -6   9     1128.71      951.36     69.81 o
   5  -6   9     6507.28     6514.00    571.22 o
   6  -6   9      738.87      683.12     72.36 o
   7  -6   9      249.21      247.18    153.88 o
   8  -6   9     1341.64     1092.09     97.94 o
   9  -6   9      879.51      817.23     89.41 o
 -12  -5   9     2937.43     2457.20    167.86 o
 -11  -5   9      250.50      134.35     69.61 o
 -10  -5   9       93.27      128.83     75.31 o
  -9  -5   9     1172.40     1183.05     73.46 o
  -8  -5   9     2071.25     1838.94    103.41 o
  -7  -5   9      168.33       66.97     40.80 o
  -6  -5   9      183.63      132.98     33.69 o
  -5  -5   9     2952.14     3185.21     79.06 o
  -4  -5   9       12.79       30.13     19.50 o
  -3  -5   9        3.97       -8.14     14.84 o
  -2  -5   9     2561.07     2760.66     56.95 o
  -1  -5   9     2896.14     2894.10     55.21 o
   0  -5   9      104.64       83.75     26.28 o
   1  -5   9     2238.43     2036.16     40.30 o
   2  -5   9     2454.45     2462.91    154.75 o
   3  -5   9      116.43       72.19     33.40 o
   4  -5   9      664.99      675.09     52.30 o
   5  -5   9     5418.03     5099.12    539.25 o
   6  -5   9      489.69      556.16    105.18 o
   7  -5   9      127.34      108.21     65.99 o
   8  -5   9     1084.80      901.92    159.66 o
   9  -5   9      836.90      798.10    119.50 o
 -12  -4   9     3511.04     3209.36    424.32 o
 -11  -4   9      122.07       95.72     64.98 o
 -10  -4   9      159.78      187.70     59.05 o
  -9  -4   9      698.47      694.98    188.28 o
  -8  -4   9     3079.96     3115.42    296.72 o
  -7  -4   9       92.64       76.67     35.43 o
  -6  -4   9      271.28      338.85     33.82 o
  -5  -4   9     1666.58     1849.21     52.78 o
  -4  -4   9       45.16       47.72     18.03 o
  -3  -4   9      562.01      584.89     26.23 o
  -2  -4   9     8892.59     9561.03    159.71 o
  -1  -4   9     1579.67     1586.50     30.66 o
   0  -4   9      122.62      132.30     17.65 o
   1  -4   9     2273.74     2002.23     99.31 o
   2  -4   9     2883.18     2704.61    134.53 o
   3  -4   9        6.43        0.33     23.66 o
   4  -4   9      249.32      150.17     37.56 o
   5  -4   9     5481.08     5042.53    496.65 o
   6  -4   9      960.91      768.99     98.94 o
   7  -4   9        9.71      -15.30     49.17 o
   8  -4   9     1382.12     1130.60     97.89 o
   9  -4   9     1129.35     1106.71    110.19 o
  10  -4   9      152.57      134.20     79.15 o
 -12  -3   9     4604.96     4532.27    232.80 o
 -11  -3   9       28.56      -13.07     80.34 o
 -10  -3   9        4.85       39.11     55.04 o
  -9  -3   9      706.79      698.86    110.08 o
  -8  -3   9     6754.59     6963.13    260.12 o
  -7  -3   9      100.93      128.85     58.58 o
  -6  -3   9      462.16      519.15     33.71 o
  -5  -3   9     1002.10     1002.69     52.83 o
  -4  -3   9       10.97      -13.26     13.26 o
  -3  -3   9        1.02      -13.26     13.26 o
  -2  -3   9    16340.51    18295.30    324.59 o
  -1  -3   9       42.78       36.49     11.31 o
   0  -3   9       13.88      -10.85     10.85 o
   1  -3   9      477.90      442.81     16.82 o
   2  -3   9     8292.05     8213.41    130.50 o
   3  -3   9      691.46      592.18     28.91 o
   4  -3   9        7.44       22.79     25.15 o
   5  -3   9     3990.90     3919.81    331.49 o
   6  -3   9      480.73      471.09     58.95 o
   7  -3   9       34.65       22.79     41.32 o
   8  -3   9     1657.11     1329.37    115.57 o
   9  -3   9     1366.42     1350.08     74.10 o
  10  -3   9      318.08      167.12    110.54 o
 -12  -2   9     4489.46     4635.52    249.95 o
 -11  -2   9      509.64      472.31    100.34 o
 -10  -2   9        4.68      -23.22     51.51 o
  -9  -2   9      740.57      755.15     59.39 o
  -8  -2   9     9186.62    10361.85    385.79 o
  -7  -2   9      285.30      319.73     47.19 o
  -6  -2   9      843.71      899.92     29.64 o
  -5  -2   9      124.56      169.88     16.90 o
  -4  -2   9      466.64      455.81     35.78 o
  -3  -2   9      244.30      249.25     24.78 o
  -2  -2   9    20897.53    24267.33    417.14 o
  -1  -2   9      679.37      700.77     25.52 o
   0  -2   9        6.73        8.89     13.96 o
   1  -2   9      293.04      303.72     23.52 o
   2  -2   9    12906.81    13938.33    248.61 o
   3  -2   9      625.01      651.21     31.02 o
   4  -2   9      564.04      504.37     32.12 o
   5  -2   9     2049.82     2008.01     90.54 o
   6  -2   9       34.93      -17.75     39.03 o
   7  -2   9      622.83      588.35     42.51 o
   8  -2   9     1878.33     1691.81    180.17 o
   9  -2   9     1106.05     1146.39    122.55 o
  10  -2   9      179.42      102.01     63.16 o
  11  -2   9      535.84      534.49     86.79 o
 -12  -1   9     3696.75     3785.05    199.13 o
 -11  -1   9      802.27      653.16     76.05 o
 -10  -1   9        3.07       26.24     84.63 o
  -9  -1   9       13.05       38.30     44.23 o
  -8  -1   9     7640.33     8175.24    251.58 o
  -7  -1   9      601.70      471.52     74.57 o
  -6  -1   9     1216.43     1229.18     37.06 o
  -5  -1   9       26.27       28.40     27.50 o
  -4  -1   9     1216.59     1342.64     35.29 o
  -3  -1   9      320.07      367.87     18.12 o
  -2  -1   9    21118.43    23807.15    403.77 o
  -1  -1   9      548.93      469.64     16.91 o
   0  -1   9        6.07      -11.00     11.00 o
   1  -1   9     1160.97     1122.95     24.35 o
   2  -1   9    18947.45    22183.42    575.19 o
   3  -1   9        9.50       32.81      9.72 o
   4  -1   9        3.59      -20.51     24.66 o
   5  -1   9     1753.28     1693.89     68.48 o
   6  -1   9       64.84      122.09     46.90 o
   7  -1   9      108.10       57.95     26.36 o
   8  -1   9     2549.17     2224.73    138.54 o
   9  -1   9     1005.16      916.98     53.42 o
  10  -1   9       15.43       28.64     53.69 o
  11  -1   9      346.97      461.54    130.12 o
 -12   0   9     2981.46     2894.74    175.83 o
 -11   0   9      309.30      292.78     61.93 o
 -10   0   9       83.15       62.10     50.39 o
  -9   0   9       13.48       40.47     40.74 o
  -8   0   9     6822.25     7524.26    302.70 o
  -7   0   9       72.58       82.95     52.99 o
  -6   0   9     1109.50     1160.08     42.02 o
  -5   0   9      335.99      331.50     23.82 o
  -4   0   9     1235.70     1389.72     46.49 o
  -3   0   9      111.68      107.25     15.63 o
  -2   0   9    18967.64    21792.98    441.34 o
  -1   0   9      797.13      808.20     26.25 o
   0   0   9        1.61      -10.38     10.38 o
   1   0   9      461.76      381.56     14.25 o
   2   0   9    18909.82    20383.28    517.56 o
   3   0   9      163.98      173.62     19.41 o
   4   0   9      381.56      357.03     11.49 o
   5   0   9      670.86      612.12     22.12 o
   6   0   9      206.24      202.38     12.68 o
   7   0   9        3.90       21.27     16.03 o
   8   0   9     1938.17     1632.99     57.18 o
   9   0   9     1078.33     1090.84     52.74 o
  10   0   9        1.31      -64.50     75.31 o
  11   0   9      104.74      121.47     64.42 o
  12   0   9     1356.80     1064.14    204.87 o
 -12   1   9     3649.43     3361.40    189.62 o
 -11   1   9      301.15      324.49    108.21 o
 -10   1   9        1.20       -3.73     44.88 o
  -9   1   9       47.22       86.14     43.71 o
  -8   1   9     9861.24    11317.31    503.27 o
  -7   1   9       40.26       90.50     32.75 o
  -6   1   9     1117.59     1195.37     44.23 o
  -5   1   9      913.54      929.43     35.80 o
  -4   1   9     8757.30     9913.10    254.13 o
  -3   1   9     1302.45     1409.10     45.67 o
  -2   1   9    28673.76    35906.82    749.54 o
  -1   1   9     2673.07     2974.67     72.89 o
   0   1   9        2.01       -4.06     10.51 o
   1   1   9     1612.38     1726.71     57.91 o
   2   1   9    17823.12    19303.53    551.84 o
   3   1   9      606.16      525.73     19.12 o
   4   1   9     1802.77     1468.11     77.97 o
   5   1   9       41.39       53.60     11.28 o
   6   1   9      430.06      404.55     16.45 o
   7   1   9       31.61       23.87     12.22 o
   8   1   9     4393.73     3758.00    227.19 o
   9   1   9      444.78      396.38     85.41 o
  10   1   9       28.45       -9.25     40.88 o
  11   1   9      182.67      275.43     87.33 o
  12   1   9     1831.28     1549.93    267.27 o
 -12   2   9     3438.58     3399.84    279.39 o
 -11   2   9      186.46      163.07    151.37 o
 -10   2   9       91.62      179.93     50.14 o
  -9   2   9      125.03      120.74     79.74 o
  -8   2   9    12275.32    13301.53    438.42 o
  -7   2   9      590.87      824.17    176.30 o
  -6   2   9     1907.59     2019.72     92.51 o
  -5   2   9      223.04      221.99     24.98 o
  -4   2   9    14349.77    16717.50    412.20 o
  -3   2   9     3604.73     3882.26    100.06 o
  -2   2   9    39192.66    47786.63   1055.76 o
  -1   2   9     2096.87     2162.49     60.32 o
   0   2   9        5.89       19.41     11.72 o
   1   2   9     2867.64     2826.66     64.73 o
   2   2   9    30115.92    34233.60   1078.02 o
   3   2   9       60.70       84.98     11.89 o
   4   2   9     1037.05      892.13     25.50 o
   5   2   9       84.60       77.40     13.44 o
   6   2   9      876.88      853.75     34.10 o
   7   2   9       91.17       86.98     13.40 o
   8   2   9     8719.63     8535.09    337.89 o
   9   2   9      344.80      309.19     26.75 o
  10   2   9       56.02       62.65     41.20 o
  11   2   9      178.75      236.08     51.08 o
  12   2   9     2495.14     2777.42    170.80 o
 -12   3   9     2123.73     1978.31    145.04 o
 -11   3   9      186.69      347.80     70.35 o
 -10   3   9      104.43       96.56     57.28 o
  -9   3   9        0.42      -63.66     63.66 o
  -8   3   9     9208.83     9882.08    348.15 o
  -7   3   9     1968.89     2150.79     87.33 o
  -6   3   9     4955.08     5436.33    126.01 o
  -5   3   9      102.06      133.17     26.77 o
  -4   3   9     6806.68     7585.92    199.54 o
  -3   3   9      410.59      383.86     37.35 o
  -2   3   9    30306.69    36288.44    759.58 o
  -1   3   9     1950.13     2277.01     69.77 o
   0   3   9       18.28       -6.27     12.55 o
   1   3   9      965.37     1027.50     67.88 o
   2   3   9    33661.10    38755.76   1748.68 o
   3   3   9     1359.17     1378.74     36.38 o
   4   3   9     5450.43     5476.64    129.90 o
   5   3   9      123.34      116.83     13.13 o
   6   3   9      884.06      847.52     31.18 o
   7   3   9       82.60       72.27     14.19 o
   8   3   9     7576.04     7643.55    329.73 o
   9   3   9      712.48      765.49     75.12 o
  10   3   9        2.88       -4.92     54.94 o
  11   3   9      174.11      154.37     41.84 o
  12   3   9     3100.13     2913.25    564.23 o
 -12   4   9     2595.60     2133.35    146.77 o
 -11   4   9      360.68      219.50     61.39 o
 -10   4   9      470.07      360.91     61.72 o
  -9   4   9       11.59       -1.52     47.70 o
  -8   4   9     8244.73     8571.29    268.95 o
  -7   4   9      218.47      221.65     77.78 o
  -6   4   9     8107.74     8960.92    273.19 o
  -5   4   9      286.27      281.30     26.66 o
  -4   4   9     6269.36     6202.99    160.17 o
  -3   4   9      104.14      146.23     19.45 o
  -2   4   9    18544.60    21731.20    433.95 o
  -1   4   9     4097.31     4856.21    106.00 o
   0   4   9       18.20       -7.03     35.27 o
   1   4   9     2704.81     2733.37    131.29 o
   2   4   9    28814.38    32392.56   1029.76 o
   3   4   9     2645.88     2497.63     92.11 o
   4   4   9    12390.70    12417.76    392.62 o
   5   4   9      247.00      225.28     15.71 o
   6   4   9      504.29      500.94     69.30 o
   7   4   9       73.04       73.15     21.46 o
   8   4   9     6681.72     7362.76    269.50 o
   9   4   9       78.67       92.06     47.19 o
  10   4   9        0.28      -32.54     32.54 o
  11   4   9      438.46      441.98     47.10 o
  12   4   9     3096.92     3163.79    677.57 o
 -11   5   9      246.39      180.30     67.02 o
 -10   5   9      333.91      225.30    105.37 o
  -9   5   9       12.79      -33.53     45.58 o
  -8   5   9     7496.56     7727.64    259.40 o
  -7   5   9      499.41      429.67     48.41 o
  -6   5   9     4855.45     4987.40    284.63 o
  -5   5   9       22.11       15.81     25.00 o
  -4   5   9     9898.60    10027.89    223.66 o
  -3   5   9       68.89       64.31     23.15 o
  -2   5   9    14576.95    16259.14    326.44 o
  -1   5   9    10165.73    10481.36    213.94 o
   0   5   9        0.00      -17.13     17.13 o
   1   5   9     5701.41     5590.96    251.90 o
   2   5   9    23248.57    24237.54    855.08 o
   3   5   9      152.35      135.50     13.37 o
   4   5   9     8512.93     8342.43    349.56 o
   5   5   9       48.14       52.06     14.38 o
   6   5   9     1891.31     1663.04    105.04 o
   7   5   9      316.37      292.47     38.26 o
   8   5   9     6751.31     7685.04    426.46 o
   9   5   9       47.89       82.34     25.16 o
  10   5   9       81.78       80.72     31.94 o
  11   5   9      423.58      386.48     44.81 o
  12   5   9     3007.62     3732.69    187.57 o
 -11   6   9       22.63      122.67     74.45 o
 -10   6   9      298.70      244.96    100.06 o
  -9   6   9       35.99       59.54     50.18 o
  -8   6   9     3951.67     3737.22    623.37 o
  -7   6   9      840.31      613.07    117.21 o
  -6   6   9     3996.39     4021.89    135.37 o
  -5   6   9      392.39      336.86     40.03 o
  -4   6   9     9932.86    10136.53    262.11 o
  -3   6   9      511.58      433.89     31.49 o
  -2   6   9     6559.41     6953.16    157.73 o
  -1   6   9     3601.23     3618.03    138.69 o
   0   6   9        3.32      -15.44     15.44 o
   1   6   9     6112.90     6258.32    202.07 o
   2   6   9    13788.06    13566.40    369.98 o
   3   6   9       21.05       35.45     12.91 o
   4   6   9     4970.45     4039.78    225.82 o
   5   6   9      375.29      343.41     23.99 o
   6   6   9     4346.22     4088.68    309.64 o
   7   6   9     1665.66     1671.76     58.68 o
   8   6   9     8970.57     9472.16    474.55 o
   9   6   9      111.51      164.06     32.95 o
  10   6   9       42.11        6.67     43.02 o
  11   6   9      552.78      655.70     57.71 o
  12   6   9     2763.96     3221.80    176.59 o
 -10   7   9      595.07      474.73     66.11 o
  -9   7   9       19.94      -36.36     63.19 o
  -8   7   9     2908.80     3034.16    140.74 o
  -7   7   9      328.57      333.37     44.11 o
  -6   7   9     4569.94     4866.45    318.35 o
  -5   7   9      571.72      576.49     38.60 o
  -4   7   9     4961.36     4854.72    196.31 o
  -3   7   9        0.02       10.98     27.65 o
  -2   7   9     4248.88     4653.42    135.73 o
  -1   7   9      951.43      886.22     29.08 o
   0   7   9        6.00      -24.77     30.93 o
   1   7   9     1757.04     1471.09     76.32 o
   2   7   9     6821.39     6524.03    216.31 o
   3   7   9      508.72      464.06     23.07 o
   4   7   9     5710.37     4860.80    164.03 o
   5   7   9      319.87      290.95     40.02 o
   6   7   9     5811.52     5660.35    299.62 o
   7   7   9     2044.07     2136.83     61.87 o
   8   7   9    10074.35    11128.04    440.11 o
   9   7   9       26.86      -26.27     30.75 o
  10   7   9      129.78      164.76     47.66 o
  11   7   9      537.60      584.02     62.23 o
  12   7   9     2133.85     2641.68    156.53 o
 -10   8   9      255.42      254.87     63.46 o
  -9   8   9        7.53      -16.40     50.38 o
  -8   8   9     2432.65     2307.50    101.89 o
  -7   8   9       49.59        2.18     42.83 o
  -6   8   9     3119.36     3200.14    125.39 o
  -5   8   9      301.37      247.50     41.81 o
  -4   8   9     2105.09     1965.25    257.39 o
  -3   8   9       45.36       55.82     53.87 o
  -2   8   9     5760.01     6483.86    142.21 o
  -1   8   9      588.40      514.42     28.22 o
   0   8   9        0.61      -22.78     22.78 o
   1   8   9      302.51      275.23     49.71 o
   2   8   9     4441.38     4114.56     87.94 o
   3   8   9      670.14      607.56     60.52 o
   4   8   9     7346.42     6847.30    194.51 o
   5   8   9      112.39      111.33     28.90 o
   6   8   9     5832.09     5517.36    217.19 o
   7   8   9      283.45      285.45     39.05 o
   8   8   9     6123.43     5887.87    612.19 o
   9   8   9       56.48      -10.08     35.06 o
  10   8   9      241.99      230.00     41.24 o
  11   8   9      204.81      132.04     77.87 o
  12   8   9     2151.44     2291.54    145.40 o
  -9   9   9        5.03       94.32     53.86 o
  -8   9   9     1263.42     1201.71     69.24 o
  -7   9   9       25.74        2.93     39.18 o
  -6   9   9     2852.37     2878.25     96.94 o
  -5   9   9      501.65      420.60     39.01 o
  -4   9   9     1698.66     1682.16     63.31 o
  -3   9   9      346.68      342.12     39.86 o
  -2   9   9     4425.40     5255.72    206.89 o
  -1   9   9       10.93        1.78     18.42 o
   0   9   9       41.44       29.99     40.53 o
   1   9   9      177.76      208.02     33.84 o
   2   9   9     6136.93     5608.95    196.60 o
   3   9   9        7.37        9.42     39.81 o
   4   9   9     4966.15     4241.28    105.54 o
   5   9   9      675.64      504.03     27.71 o
   6   9   9     3697.66     2909.69    132.40 o
   7   9   9      304.36      247.38     34.28 o
   8   9   9     4529.59     4232.24    294.33 o
   9   9   9      206.54      211.92     37.07 o
  10   9   9      317.43      207.88     41.81 o
  11   9   9      307.79      268.96     60.12 o
  12   9   9     2072.88     1988.19    141.52 o
  -9  10   9        0.23      102.06     72.89 o
  -8  10   9     1122.57      949.20     65.23 o
  -7  10   9        2.43      -39.80     44.06 o
  -6  10   9     1076.70     1113.50     59.46 o
  -5  10   9      151.03       90.07     66.32 o
  -4  10   9     1389.73     1474.02     63.69 o
  -3  10   9      737.83      678.00     32.91 o
  -2  10   9     2124.05     2476.50     74.56 o
  -1  10   9       78.17      117.48     30.70 o
   0  10   9       33.49      357.77    145.65 o
   1  10   9       21.16       52.52     18.05 o
   2  10   9     6192.52     6141.58    162.02 o
   3  10   9        6.84      -17.22     20.40 o
   4  10   9     2108.93     1790.88     53.53 o
   5  10   9      823.53      746.82     95.38 o
   6  10   9     3730.87     3347.78    130.34 o
   7  10   9      425.28      410.40     34.50 o
   8  10   9     3611.88     3334.52    181.28 o
   9  10   9       82.62       88.01     50.86 o
  10  10   9      374.92      311.68    118.75 o
  11  10   9      384.20      300.87     57.03 o
  12  10   9     1740.47     1746.79    138.74 o
  -8  11   9     1166.86      924.08     75.70 o
  -7  11   9       24.49      -29.30     47.31 o
  -6  11   9      468.95      483.78    100.65 o
  -5  11   9        0.50       25.13     42.34 o
  -4  11   9      569.73      552.27     44.52 o
  -3  11   9      362.20      277.72     27.17 o
  -2  11   9     1700.77     1721.40     51.32 o
  -1  11   9      183.44      176.27     30.94 o
   0  11   9      134.74      513.40    244.69 o
   1  11   9       16.11       23.03     27.51 o
   2  11   9     2278.36     2272.62    203.38 o
   3  11   9      108.08      102.02     27.02 o
   4  11   9      926.88      837.60     38.02 o
   5  11   9      525.13      420.93     40.80 o
   6  11   9     3264.68     2800.34    126.54 o
   7  11   9      163.70      168.18    104.81 o
   8  11   9     2193.63     2016.24     88.55 o
   9  11   9       13.80       46.20     36.94 o
  10  11   9      134.62      -17.94     47.23 o
  11  11   9      232.58      183.31     58.70 o
  12  11   9     1165.23      950.01    111.94 o
  -7  12   9      189.75       77.73     77.68 o
  -6  12   9      820.42      820.97     65.10 o
  -5  12   9       60.48       26.72     40.31 o
  -4  12   9      146.77      184.56     42.41 o
  -3  12   9      274.11      300.76     31.66 o
  -2  12   9     2531.28     2966.90    128.31 o
  -1  12   9     1462.72     1448.50     78.82 o
   0  12   9        0.44       70.77    179.84 o
   1  12   9      269.33      241.71     54.55 o
   2  12   9     1435.55     1480.55    154.30 o
   3  12   9      635.37      485.52     58.19 o
   4  12   9      877.05      863.35     52.39 o
   5  12   9      575.79      417.65     34.43 o
   6  12   9     1730.86     1560.62     88.33 o
   7  12   9       14.89      -35.53     52.28 o
   8  12   9     1945.45     1802.40     89.53 o
   9  12   9       15.50      -46.66     46.66 o
  10  12   9      233.20       36.67     57.26 o
  11  12   9       51.72      -36.00     60.06 o
  -6  13   9      286.16      245.28     58.48 o
  -5  13   9      120.93      156.35     52.61 o
  -4  13   9      222.31      217.46     47.50 o
  -3  13   9       41.03       92.38     51.02 o
  -2  13   9     2903.72     3347.03    384.43 o
  -1  13   9      665.36      626.71     54.49 o
   0  13   9       76.71      262.55    209.62 o
   1  13   9      880.71      766.32     59.06 o
   2  13   9     2022.71     2095.80    272.82 o
   3  13   9      370.58      349.86     82.05 o
   4  13   9      781.60     1057.80    188.84 o
   5  13   9      184.95      190.14     61.05 o
   6  13   9     1206.98     1044.85     86.60 o
   7  13   9        3.33        7.45     50.68 o
   8  13   9     1295.28     1344.90     85.26 o
   9  13   9       13.51       78.73     45.83 o
  10  13   9      385.91      266.26     62.76 o
  11  13   9       10.85        0.40     84.53 o
  -5  14   9      339.91      249.89     59.88 o
  -4  14   9      275.00      251.87     52.36 o
  -3  14   9       91.79       37.00     60.83 o
  -2  14   9     2418.83     2895.87    224.71 o
  -1  14   9      826.27      869.01    104.16 o
   0  14   9       50.99      405.17    191.63 o
   1  14   9      660.69      631.77     63.38 o
   2  14   9     2194.67     2399.53    129.88 o
   3  14   9       45.92       98.00     51.42 o
   4  14   9       79.54      215.31     58.10 o
   5  14   9        5.77       85.35     50.35 o
   6  14   9      616.59      554.16     68.21 o
   7  14   9        0.18       54.75     55.80 o
   8  14   9      678.65      630.14     83.01 o
   9  14   9        3.29       33.72     52.65 o
  10  14   9      243.93      194.65     74.68 o
  -4  15   9       81.78      136.47     59.08 o
  -3  15   9       67.12       72.91     64.76 o
  -2  15   9     2507.29     2784.16    249.00 o
  -1  15   9      718.13      950.80    110.17 o
   0  15   9        0.05       94.89     90.41 o
   1  15   9      428.35      451.56     52.70 o
   2  15   9     2179.59     2466.19    168.19 o
   3  15   9      116.48      107.75     64.36 o
   4  15   9       74.00      270.28     66.50 o
   5  15   9       34.55      -30.06     60.12 o
   6  15   9      387.36      389.08    131.98 o
   7  15   9       65.70       49.07    118.28 o
   8  15   9      782.96      893.72    155.75 o
   9  15   9       21.97       -1.21     74.13 o
  -2  16   9     2595.29     3574.77    333.77 o
  -1  16   9      439.20      437.56     75.66 o
   0  16   9        4.81       14.01     62.52 o
   1  16   9      226.95      188.54     69.96 o
   2  16   9     2164.49     2589.35    138.64 o
   3  16   9      350.98      381.50     97.49 o
   4  16   9      215.37      266.06     68.16 o
   5  16   9       86.07      105.58     66.84 o
   6  16   9      168.55      101.32     58.32 o
   7  16   9      112.47       86.63     77.95 o
   8  16   9      807.49      893.70    137.39 o
   0  17   9       12.68       54.57     67.29 o
   1  17   9      336.46      492.70     92.34 o
   2  17   9     2254.23     2784.93    211.58 o
   3  17   9      113.41       59.28     94.61 o
   4  17   9       17.04      143.24     69.88 o
   5  17   9      178.40      121.82     70.55 o
   6  17   9      111.78      171.33    112.73 o
  -6 -12  10       33.39       76.62    112.78 o
  -5 -12  10       42.58      -29.65     65.24 o
  -4 -12  10      909.58      904.50     85.34 o
  -3 -12  10        7.73      -55.25     65.52 o
  -2 -12  10       25.22       72.71     71.77 o
  -1 -12  10      452.66      469.95    117.81 o
   0 -12  10      535.81      592.52    112.59 o
  -8 -11  10      154.92      228.30     89.56 o
  -7 -11  10       33.74      -73.65     73.65 o
  -6 -11  10      399.85      433.02     65.40 o
  -5 -11  10      187.37      122.90     63.39 o
  -4 -11  10     1321.71     1147.28    125.92 o
  -3 -11  10        1.28      -57.18     57.18 o
  -2 -11  10      101.21       38.09     69.53 o
  -1 -11  10      369.16      307.92     54.04 o
   0 -11  10     1245.37     1396.89     79.57 o
   1 -11  10      161.14      121.45     95.72 o
   2 -11  10        0.93      -27.31     81.93 o
   3 -11  10      101.79      308.51    105.70 o
  -9 -10  10        0.07      -96.56    107.75 o
  -8 -10  10      934.66      833.01     76.08 o
  -7 -10  10      149.82      221.40     51.56 o
  -6 -10  10     1273.61     1422.36    154.02 o
  -5 -10  10       77.65       52.62     66.27 o
  -4 -10  10     1706.26     1655.41    159.10 o
  -3 -10  10        1.96       48.19     56.39 o
  -2 -10  10      222.65      358.75     59.09 o
  -1 -10  10      262.56      255.91     49.74 o
   0 -10  10     1968.13     2249.90    131.89 o
   1 -10  10      326.08      302.18     99.82 o
   2 -10  10       89.19      271.42    107.75 o
   3 -10  10        2.32       10.16     88.36 o
   4 -10  10     1005.41      957.79    132.91 o
 -10  -9  10     2409.48     2300.21    166.60 o
  -9  -9  10      160.89       99.63     71.91 o
  -8  -9  10     1720.74     1553.83    113.34 o
  -7  -9  10      469.78      439.49     61.01 o
  -6  -9  10     1669.42     1748.39     81.30 o
  -5  -9  10       89.06       81.23     55.72 o
  -4  -9  10     1973.41     1924.93    109.14 o
  -3  -9  10      153.60      146.06     35.66 o
  -2  -9  10      216.96      319.05     60.21 o
  -1  -9  10       54.06       89.41     42.12 o
   0  -9  10     2333.37     2573.73     86.19 o
   1  -9  10      122.30       89.74     27.71 o
   2  -9  10      578.17      639.89     73.47 o
   3  -9  10        0.94       27.76     61.77 o
   4  -9  10     1056.31      957.93     90.60 o
   5  -9  10      113.62       -9.67     76.64 o
 -10  -8  10     3058.54     2789.03    162.74 o
  -9  -8  10      365.21      201.71     70.50 o
  -8  -8  10     2219.68     2030.15    113.36 o
  -7  -8  10      165.63      190.34     55.78 o
  -6  -8  10     3676.71     3970.95    132.80 o
  -5  -8  10      125.44      167.37     38.33 o
  -4  -8  10     5621.27     5864.49    172.44 o
  -3  -8  10      135.82       56.99     24.83 o
  -2  -8  10      661.77      708.40     38.10 o
  -1  -8  10      155.72       92.39     24.13 o
   0  -8  10     3280.56     3625.00    196.96 o
   1  -8  10        3.13        0.89     24.02 o
   2  -8  10      613.87      650.76     65.01 o
   3  -8  10        0.25      -40.46     59.70 o
   4  -8  10     1379.75     1439.67    128.91 o
   5  -8  10      115.70       43.55     66.30 o
   6  -8  10      386.42      442.26     96.19 o
 -11  -7  10       59.98       55.30     82.83 o
 -10  -7  10     3295.70     2908.29    162.26 o
  -9  -7  10      191.75      153.62     67.81 o
  -8  -7  10     1424.01     1288.78    203.47 o
  -7  -7  10       84.88       61.96     47.81 o
  -6  -7  10     4007.56     4168.05    151.93 o
  -5  -7  10       69.61      111.03     29.20 o
  -4  -7  10     4884.91     4767.78    105.71 o
  -3  -7  10      188.55      142.80     20.87 o
  -2  -7  10     1296.23     1426.70     52.93 o
  -1  -7  10      690.07      668.29     48.06 o
   0  -7  10     1933.11     1922.15     58.00 o
   1  -7  10      559.70      454.41     27.49 o
   2  -7  10      405.71      467.81     53.96 o
   3  -7  10       84.56       28.87     80.62 o
   4  -7  10     1525.85     1461.02    246.07 o
   5  -7  10        2.81      -57.51     57.51 o
   6  -7  10     1406.45     1422.92    102.62 o
   7  -7  10        9.72       67.66     62.94 o
 -11  -6  10      322.88      278.55     76.35 o
 -10  -6  10     2969.16     2838.84    177.28 o
  -9  -6  10        9.48       21.11     85.28 o
  -8  -6  10     1566.10     1466.30    130.02 o
  -7  -6  10      191.79      166.73     46.27 o
  -6  -6  10     4394.05     4748.95    170.29 o
  -5  -6  10       74.43       89.51     22.97 o
  -4  -6  10     5066.06     4720.58     99.20 o
  -3  -6  10      646.19      626.13     34.95 o
  -2  -6  10     2582.89     2746.89     55.10 o
  -1  -6  10      156.40      163.35     17.33 o
   0  -6  10     2407.96     2397.16     60.25 o
   1  -6  10      806.62      737.37     29.19 o
   2  -6  10     1290.88     1196.43     71.77 o
   3  -6  10       86.58       15.46     36.32 o
   4  -6  10     4014.29     4253.39    260.23 o
   5  -6  10      100.06       85.61     50.33 o
   6  -6  10     1878.66     1729.48    209.30 o
   7  -6  10      273.83      192.43     64.62 o
   8  -6  10      226.25      140.11     64.25 o
 -12  -5  10      248.76      229.07     82.97 o
 -11  -5  10      297.09      212.33     73.74 o
 -10  -5  10     4274.19     4399.63    197.01 o
  -9  -5  10      486.70      385.82     62.19 o
  -8  -5  10     3546.33     3427.56    282.14 o
  -7  -5  10       27.94       -5.46     51.64 o
  -6  -5  10     7204.30     7342.78    236.11 o
  -5  -5  10       32.58      -19.70     49.66 o
  -4  -5  10    11429.66    11306.96    221.96 o
  -3  -5  10      192.39      176.34     18.69 o
  -2  -5  10     3108.96     3285.86     76.93 o
  -1  -5  10        2.60       -9.21     16.05 o
   0  -5  10     4831.56     5141.77     94.87 o
   1  -5  10       53.59       17.73     14.53 o
   2  -5  10     3659.00     3459.92    560.92 o
   3  -5  10      180.37      117.15     38.91 o
   4  -5  10     4149.90     4090.17    180.91 o
   5  -5  10       30.34      -25.48    108.68 o
   6  -5  10     3670.03     3796.44    425.86 o
   7  -5  10      263.05      237.92     57.43 o
   8  -5  10     1055.09      968.02    170.66 o
   9  -5  10        4.21        4.64     74.94 o
 -12  -4  10      370.94      198.32    110.87 o
 -11  -4  10      383.62      305.73     76.51 o
 -10  -4  10     6326.07     6551.07    528.02 o
  -9  -4  10      613.68      497.40     64.48 o
  -8  -4  10     2774.27     2707.83    117.38 o
  -7  -4  10       84.60       55.88     42.41 o
  -6  -4  10     8349.85     8936.93    216.24 o
  -5  -4  10     2089.83     1863.62     55.96 o
  -4  -4  10     9683.72     9639.64    189.15 o
  -3  -4  10       25.70       34.05     17.13 o
  -2  -4  10     4325.05     4509.53     78.13 o
  -1  -4  10       81.90       67.56     13.01 o
   0  -4  10     5330.59     5000.03     84.43 o
   1  -4  10        0.16        2.67     15.65 o
   2  -4  10     4351.99     4053.61    150.27 o
   3  -4  10      507.84      502.30     45.15 o
   4  -4  10     3768.93     3642.16    170.76 o
   5  -4  10        4.31      -41.88     41.88 o
   6  -4  10     4587.32     4140.91    231.53 o
   7  -4  10      123.89      112.65     51.09 o
   8  -4  10     1232.40     1047.66     84.40 o
   9  -4  10       95.92      150.43     70.61 o
 -12  -3  10      480.48      468.06     84.97 o
 -11  -3  10      670.47      449.51     74.55 o
 -10  -3  10     6594.45     7230.03    273.71 o
  -9  -3  10      306.81      286.41     64.87 o
  -8  -3  10     2233.74     2013.68    124.15 o
  -7  -3  10      662.33      699.49     33.77 o
  -6  -3  10     6670.41     7118.75    152.70 o
  -5  -3  10     1774.63     1656.81     55.67 o
  -4  -3  10    11693.11    11864.86    206.66 o
  -3  -3  10      194.48      180.83     16.93 o
  -2  -3  10     2549.09     2727.65     54.07 o
  -1  -3  10      169.32      111.03     14.61 o
   0  -3  10     7853.08     8113.45    153.85 o
   1  -3  10      105.69       96.28     11.53 o
   2  -3  10     5485.95     5480.50    109.65 o
   3  -3  10       41.85       35.43     22.18 o
   4  -3  10     9230.49     9618.90    310.47 o
   5  -3  10        3.65      -13.98     27.78 o
   6  -3  10     3975.06     3999.43    340.76 o
   7  -3  10       46.61       86.37     48.43 o
   8  -3  10     1030.01      938.10     69.23 o
   9  -3  10      158.65      190.15    142.79 o
  10  -3  10     2476.98     2138.20    425.40 o
 -12  -2  10      142.04      228.28     69.06 o
 -11  -2  10      860.00      726.42     81.85 o
 -10  -2  10     5495.10     6406.10    447.63 o
  -9  -2  10      529.72      488.37     63.94 o
  -8  -2  10     3377.12     3485.54    202.17 o
  -7  -2  10      837.84      807.25    101.47 o
  -6  -2  10     3384.17     3544.57    103.94 o
  -5  -2  10     1580.03     1377.45     45.04 o
  -4  -2  10     9968.18    10330.53    203.88 o
  -3  -2  10      246.10      205.32     17.59 o
  -2  -2  10     1610.12     1742.53     47.56 o
  -1  -2  10      167.97      135.52     14.53 o
   0  -2  10     7799.02     8270.08    164.06 o
   1  -2  10       52.48       33.12     18.69 o
   2  -2  10     3316.50     3234.54     53.65 o
   3  -2  10      368.57      307.06     40.17 o
   4  -2  10     8501.74     7879.67    837.56 o
   5  -2  10      261.89      209.50     31.62 o
   6  -2  10     5956.77     6114.00    601.64 o
   7  -2  10       10.00       48.87     42.75 o
   8  -2  10      644.65      578.88     64.84 o
   9  -2  10      154.78      126.43     49.51 o
  10  -2  10     3018.09     2528.00    330.23 o
 -12  -1  10      167.93      124.15     77.58 o
 -11  -1  10      825.31      967.52    131.51 o
 -10  -1  10     4756.07     4889.04    192.95 o
  -9  -1  10        4.30      -50.51     50.51 o
  -8  -1  10     2292.19     2413.10     70.93 o
  -7  -1  10      249.31      240.23     25.21 o
  -6  -1  10     1944.96     2145.23     56.46 o
  -5  -1  10      532.99      507.30     36.90 o
  -4  -1  10     8050.93     8782.33    173.94 o
  -3  -1  10       30.48       11.24     14.19 o
  -2  -1  10     2840.30     3291.70     62.58 o
  -1  -1  10      749.98      686.76     23.24 o
   0  -1  10     6717.59     6612.76    128.99 o
   1  -1  10      284.79      267.67     17.05 o
   2  -1  10     2027.18     1927.64     37.27 o
   3  -1  10      407.89      354.59     14.66 o
   4  -1  10     8500.00     8048.05    349.95 o
   5  -1  10     1781.38     1851.03    133.10 o
   6  -1  10     7588.14     7469.65    619.17 o
   7  -1  10        5.64       -2.91     30.76 o
   8  -1  10      960.34      883.94    120.36 o
   9  -1  10       39.52       55.43     45.15 o
  10  -1  10     3417.91     2494.03    191.26 o
  11  -1  10       15.72       -2.70    117.25 o
 -12   0  10       25.05       90.18     76.41 o
 -11   0  10      942.57     1038.22     90.42 o
 -10   0  10     3744.08     4145.77    184.60 o
  -9   0  10       63.36      128.63     51.14 o
  -8   0  10      535.81      596.45     68.97 o
  -7   0  10        8.68       29.65     37.66 o
  -6   0  10      892.88      926.38     46.64 o
  -5   0  10        8.73       -1.62     20.41 o
  -4   0  10    10497.14    11781.31    244.52 o
  -3   0  10       25.07       25.21     15.17 o
  -2   0  10     1099.76     1262.75     30.11 o
  -1   0  10      825.52      776.11     22.11 o
   0   0  10     8974.53     9500.31    191.26 o
   1   0  10      819.42      795.35     21.40 o
   2   0  10     4165.32     4106.08     93.16 o
   3   0  10      117.19       72.26     21.27 o
   4   0  10     8572.54     8573.79    189.93 o
   5   0  10     1295.96     1181.76     30.50 o
   6   0  10     6070.72     5690.78    244.06 o
   7   0  10      132.20       91.64     35.62 o
   8   0  10     2720.61     2572.44    328.69 o
   9   0  10       28.56       66.10     42.53 o
  10   0  10     3054.58     2672.04    484.54 o
  11   0  10      163.08      106.50    110.08 o
 -12   1  10        8.68      -35.09    120.98 o
 -11   1  10      956.63     1099.78     94.03 o
 -10   1  10     2825.78     3208.89    149.42 o
  -9   1  10      558.95      520.08     58.93 o
  -8   1  10      712.83      772.33     60.93 o
  -7   1  10       10.84       33.46     47.44 o
  -6   1  10      593.80      652.43     43.54 o
  -5   1  10      408.83      426.62     44.30 o
  -4   1  10     4023.47     4760.20    129.47 o
  -3   1  10      187.81      235.96     34.12 o
  -2   1  10     1083.88     1163.27     33.39 o
  -1   1  10     1079.92     1136.30     31.52 o
   0   1  10     3660.33     3912.94     79.91 o
   1   1  10      292.84      287.74     15.16 o
   2   1  10     1447.22     1295.47     27.72 o
   3   1  10       27.04       41.88     11.05 o
   4   1  10     6305.68     6137.27    499.76 o
   5   1  10      630.32      580.46     52.31 o
   6   1  10     3370.45     3075.59     56.66 o
   7   1  10     1063.68      897.08     91.08 o
   8   1  10     2478.15     2220.90    145.93 o
   9   1  10      242.06      262.14     30.54 o
  10   1  10     3533.55     3593.55    463.21 o
  11   1  10      147.95      194.01     71.65 o
 -12   2  10        1.98       66.67     64.12 o
 -11   2  10      903.27      946.08     87.19 o
 -10   2  10     2657.56     2794.98    129.64 o
  -9   2  10      685.97      676.29     83.98 o
  -8   2  10     1766.49     1686.69     88.48 o
  -7   2  10      179.80      208.07     42.38 o
  -6   2  10      353.13      315.83     38.49 o
  -5   2  10      246.53      252.77     25.06 o
  -4   2  10     5437.83     5977.92    149.61 o
  -3   2  10      689.68      815.03     41.53 o
  -2   2  10       60.45       55.94     16.99 o
  -1   2  10     3868.68     4171.10    104.27 o
   0   2  10     6107.30     6891.82    163.33 o
   1   2  10     2694.96     2854.39     84.37 o
   2   2  10     1542.35     1512.17     44.83 o
   3   2  10      100.64      133.46     17.28 o
   4   2  10     9192.71     9297.28    198.87 o
   5   2  10       56.71       60.55     14.35 o
   6   2  10     1702.94     1486.42     34.49 o
   7   2  10      474.06      405.70     28.66 o
   8   2  10     1494.06     1268.73     96.63 o
   9   2  10      424.51      490.32     31.84 o
  10   2  10     5524.12     6389.51    222.81 o
  11   2  10      210.05      120.57     53.99 o
  12   2  10      135.57       55.18     92.83 o
 -12   3  10       13.76        0.00    117.63 o
 -11   3  10     1021.21      964.47     86.86 o
 -10   3  10     2840.84     3010.26    138.36 o
  -9   3  10     1563.59     1566.16     87.62 o
  -8   3  10      615.42      531.63     70.14 o
  -7   3  10      507.54      688.47    109.29 o
  -6   3  10       11.86       16.03     34.37 o
  -5   3  10       16.71       -1.32     20.80 o
  -4   3  10     2869.78     3149.23     82.06 o
  -3   3  10     1643.92     1868.42    116.76 o
  -2   3  10      586.18      592.15     23.91 o
  -1   3  10     1707.24     1972.75     51.67 o
   0   3  10    22755.09    24831.24    645.52 o
   1   3  10     3765.22     3920.14    117.33 o
   2   3  10      457.82      462.89     25.94 o
   3   3  10        3.70       24.93     12.13 o
   4   3  10     3862.72     4034.10     97.30 o
   5   3  10        3.89        6.70     13.43 o
   6   3  10      684.57      647.34     48.23 o
   7   3  10      318.54      311.65     33.68 o
   8   3  10     1492.95     1300.73    125.12 o
   9   3  10      302.70      425.13     42.85 o
  10   3  10     5167.97     6073.83    304.41 o
  11   3  10      331.99      330.71     46.68 o
  12   3  10      200.05      166.77     44.43 o
 -11   4  10      841.51      921.71     92.79 o
 -10   4  10     2503.33     2493.84    135.64 o
  -9   4  10      396.43      340.97     52.41 o
  -8   4  10      199.23      143.75     74.80 o
  -7   4  10     2258.79     2511.23    100.14 o
  -6   4  10      155.42      135.83     40.36 o
  -5   4  10        1.86      -15.37     27.29 o
  -4   4  10     1120.00     1380.83     64.62 o
  -3   4  10      486.21      484.62     27.09 o
  -2   4  10       98.97       27.26     31.25 o
  -1   4  10     1311.89     1303.94     43.52 o
   0   4  10    20363.80    22555.88    528.10 o
   1   4  10     1292.04     1337.22    121.09 o
   2   4  10      289.53      262.43     21.76 o
   3   4  10      717.82      734.08     43.11 o
   4   4  10     2866.96     2778.68    108.09 o
   5   4  10      136.00      133.07     21.78 o
   6   4  10      325.16      313.54     22.84 o
   7   4  10       39.39       33.34     16.67 o
   8   4  10      391.79      401.17     58.00 o
   9   4  10      136.59      145.03     37.37 o
  10   4  10     4246.73     5401.92    223.63 o
  11   4  10      552.29      595.98     87.41 o
  12   4  10      184.97       81.87     78.67 o
 -11   5  10      915.90      932.59     91.03 o
 -10   5  10     1506.53     1426.37    102.19 o
  -9   5  10      140.09       60.86     83.23 o
  -8   5  10      667.01      648.00     63.88 o
  -7   5  10     7245.18     7766.46    220.03 o
  -6   5  10      463.81      406.01     41.06 o
  -5   5  10       11.22       15.05     54.39 o
  -4   5  10     2515.34     2645.86    152.17 o
  -3   5  10     4373.34     4873.69    215.44 o
  -2   5  10      193.33      187.20     19.33 o
  -1   5  10     2414.35     2393.25     59.55 o
   0   5  10    10344.21    11072.82    248.96 o
   1   5  10     1678.37     1712.45    149.71 o
   2   5  10      183.70      118.68     22.24 o
   3   5  10     1173.42     1194.18     36.20 o
   4   5  10     3156.06     2916.63    107.82 o
   5   5  10        1.85        2.72     17.94 o
   6   5  10      462.20      449.71     32.83 o
   7   5  10       58.49       67.20     16.07 o
   8   5  10      206.44      285.31     48.24 o
   9   5  10      118.12      116.68     41.89 o
  10   5  10     3584.27     4469.44    192.84 o
  11   5  10      553.07      687.11     87.83 o
  12   5  10       68.96        7.41     70.70 o
 -11   6  10      665.55      592.13     89.39 o
 -10   6  10     2063.85     1856.43    125.79 o
  -9   6  10     1506.31     1583.47     91.87 o
  -8   6  10     1415.39     1349.10     78.74 o
  -7   6  10     7351.80     7947.81    476.05 o
  -6   6  10      377.67      332.02     45.76 o
  -5   6  10       56.37      107.21     41.71 o
  -4   6  10      850.21      719.04     41.77 o
  -3   6  10     4337.98     4398.70    147.19 o
  -2   6  10      191.25      208.30     22.27 o
  -1   6  10      758.94      703.07     27.26 o
   0   6  10     8895.21     9266.54    226.04 o
   1   6  10     1727.60     1627.57    111.41 o
   2   6  10      122.92       75.62     18.01 o
   3   6  10     1378.01     1044.34     40.79 o
   4   6  10      688.65      599.89     43.53 o
   5   6  10        0.20      -12.29     17.02 o
   6   6  10       74.96       61.87     29.00 o
   7   6  10      154.46      173.11     28.40 o
   8   6  10      896.96      899.40     47.26 o
   9   6  10      202.68      271.26     39.33 o
  10   6  10     2241.65     2661.56    304.79 o
  11   6  10      345.81      480.51    121.22 o
  12   6  10       34.70      140.02     61.83 o
 -10   7  10     2193.45     2010.38    137.84 o
  -9   7  10     1679.45     1443.78    166.05 o
  -8   7  10     1717.10     1517.50    197.60 o
  -7   7  10     4465.87     4851.62    336.52 o
  -6   7  10     1401.12     1567.73    129.00 o
  -5   7  10      406.06      365.14     45.57 o
  -4   7  10     1533.40     1469.56     69.28 o
  -3   7  10     2961.79     2720.78    115.65 o
  -2   7  10        2.23      -19.34     19.34 o
  -1   7  10     1065.40      985.72     51.72 o
   0   7  10     9969.87    10846.22    446.34 o
   1   7  10     1244.03     1134.42     68.29 o
   2   7  10      266.50      173.12     19.63 o
   3   7  10     4231.76     3872.60    108.93 o
   4   7  10     1092.21     1033.49     67.28 o
   5   7  10        0.30       -0.99     18.80 o
   6   7  10      223.43      251.97     26.00 o
   7   7  10     1017.78     1245.57    189.44 o
   8   7  10      316.43      281.82     31.88 o
   9   7  10      606.26      632.06     72.33 o
  10   7  10     2406.37     2990.38    140.12 o
  11   7  10      384.36      487.05    153.28 o
  12   7  10        6.37        3.79     91.58 o
 -10   8  10     1213.17      931.49     81.75 o
  -9   8  10      607.83      507.46     59.96 o
  -8   8  10      906.29      890.89     70.70 o
  -7   8  10     3962.59     4211.85    181.01 o
  -6   8  10     1699.68     1707.02    113.99 o
  -5   8  10      259.83      294.20     47.11 o
  -4   8  10     1328.32     1485.36    117.44 o
  -3   8  10     7740.84     7903.17    201.05 o
  -2   8  10      202.21      163.88     22.71 o
  -1   8  10      643.27      571.71     27.99 o
   0   8  10     9139.74     9768.54    393.27 o
   1   8  10     1108.06     1081.68     56.53 o
   2   8  10        3.88      -19.02     19.02 o
   3   8  10     4000.35     3578.53    159.41 o
   4   8  10      645.16      538.66     30.32 o
   5   8  10       38.01       53.84     27.56 o
   6   8  10      467.26      455.23     36.39 o
   7   8  10     2056.31     1847.81     86.33 o
   8   8  10      227.11      200.76     39.24 o
   9   8  10      876.28      959.42    114.65 o
  10   8  10     2558.31     2531.19    242.24 o
  11   8  10      564.56      641.92     66.78 o
  12   8  10       34.44      119.73    128.49 o
  -9   9  10      386.43      207.44     58.35 o
  -8   9  10      429.81      350.22     55.04 o
  -7   9  10     3786.94     4114.47    128.42 o
  -6   9  10     1979.34     2153.33    101.38 o
  -5   9  10       17.65      -30.15     40.29 o
  -4   9  10      395.42      320.56     42.15 o
  -3   9  10     5203.50     5381.40    272.81 o
  -2   9  10       60.25       71.79     33.65 o
  -1   9  10      472.44      439.67     38.93 o
   0   9  10     9320.18    10196.84    299.13 o
   1   9  10      795.03      706.82     37.01 o
   2   9  10       71.12       37.12     38.07 o
   3   9  10     3981.25     3381.95     94.99 o
   4   9  10      723.86      541.48     48.98 o
   5   9  10       13.11      -19.71     19.71 o
   6   9  10      232.45      160.46     23.80 o
   7   9  10     4964.70     5094.36    328.43 o
   8   9  10      204.70      212.50     42.53 o
   9   9  10      441.57      418.04     42.74 o
  10   9  10     1998.02     1994.42    162.20 o
  11   9  10      672.02      621.41     97.63 o
  12   9  10       23.61       -2.62     66.60 o
  -9  10  10      484.74      360.00     67.01 o
  -8  10  10      669.90      531.28     65.76 o
  -7  10  10     2458.59     2404.46    154.27 o
  -6  10  10     2791.22     2903.63     96.56 o
  -5  10  10        2.03      -25.43     34.57 o
  -4  10  10     1198.11     1155.53     83.80 o
  -3  10  10     3596.75     3579.03     87.68 o
  -2  10  10      459.62      445.92     28.73 o
  -1  10  10      828.25      719.98     38.36 o
   0  10  10     6238.91     6526.73    278.50 o
   1  10  10     1043.23     1141.39     80.84 o
   2  10  10       96.27       49.48     54.41 o
   3  10  10     6655.98     6005.42    172.18 o
   4  10  10     1349.81     1177.44     40.62 o
   5  10  10      147.46      114.65     22.82 o
   6  10  10     1058.31      898.05     62.33 o
   7  10  10     7271.42     7640.22    433.21 o
   8  10  10      238.98      151.08     89.62 o
   9  10  10      148.83      104.16     39.79 o
  10  10  10     1771.67     1472.23    157.08 o
  11  10  10      539.96      486.50    128.07 o
  12  10  10       14.76      -76.71     76.71 o
  -8  11  10     1201.39      974.82     79.37 o
  -7  11  10     1916.91     2119.44     96.03 o
  -6  11  10     2574.46     2583.99    158.23 o
  -5  11  10        0.74      -31.45     42.14 o
  -4  11  10      857.08      823.34     41.52 o
  -3  11  10     3345.91     3338.08    146.14 o
  -2  11  10     1188.74     1189.82     78.46 o
  -1  11  10       94.58       96.41     54.43 o
   0  11  10     4551.22     4920.11    289.99 o
   1  11  10     1147.31     1054.41     63.31 o
   2  11  10      212.10      218.73     67.09 o
   3  11  10     4365.68     4068.50    359.51 o
   4  11  10      593.95      426.11     44.88 o
   5  11  10        6.31       72.57     27.75 o
   6  11  10     1844.27     1880.18    109.80 o
   7  11  10     3887.77     3873.90    157.41 o
   8  11  10     1651.80     1518.55     69.23 o
   9  11  10      274.83      222.08     50.63 o
  10  11  10     1510.35     1408.55     88.12 o
  11  11  10      589.76      566.90     80.69 o
  -7  12  10     1390.20     1319.54    112.42 o
  -6  12  10     1472.59     1494.38    140.53 o
  -5  12  10        1.53       14.12     43.41 o
  -4  12  10      309.92      310.17     44.51 o
  -3  12  10     1539.66     1485.62     67.01 o
  -2  12  10      507.33      607.29     52.45 o
  -1  12  10      423.50      459.53     49.14 o
   0  12  10     2473.08     2494.61    161.02 o
   1  12  10      297.59      230.45     43.84 o
   2  12  10      706.44      642.31     50.51 o
   3  12  10     3419.39     3194.04    387.33 o
   4  12  10     1105.98      926.55     71.69 o
   5  12  10      165.26      105.54     35.21 o
   6  12  10     1706.83     1643.50    143.54 o
   7  12  10     2698.61     2979.50    142.21 o
   8  12  10     1097.35     1105.00     65.22 o
   9  12  10      902.50      765.53     69.02 o
  10  12  10     1679.66     1304.47     94.84 o
  11  12  10      410.62      186.72    132.21 o
  -6  13  10      914.56      806.34    117.66 o
  -5  13  10       16.26       18.98     49.02 o
  -4  13  10      441.94      429.22     62.59 o
  -3  13  10     1316.98     1207.49     68.30 o
  -2  13  10        7.86      188.09     50.94 o
  -1  13  10     1358.21     1204.92    110.34 o
   0  13  10      555.30      563.20     43.18 o
   1  13  10      370.53      293.91     42.17 o
   2  13  10      305.30      362.82     82.44 o
   3  13  10     2661.00     2909.09    159.76 o
   4  13  10     1256.53     1295.76    129.74 o
   5  13  10       85.93      -42.90     42.90 o
   6  13  10     2110.40     2113.06    100.74 o
   7  13  10     2626.86     2867.01    162.48 o
   8  13  10      482.00      499.73     74.19 o
   9  13  10      430.56      345.42     56.21 o
  10  13  10     1298.04      930.43     89.26 o
  -5  14  10        3.26      -30.11     54.48 o
  -4  14  10      211.42      302.75     89.79 o
  -3  14  10     1268.67     1236.55     74.33 o
  -2  14  10      150.91      185.86     46.01 o
  -1  14  10      403.39      285.44     42.64 o
   0  14  10     1253.65     1433.54    186.51 o
   1  14  10     1081.17     1110.39    173.23 o
   2  14  10        7.59      128.44     77.75 o
   3  14  10     1056.81     1013.66     83.33 o
   4  14  10      654.74      543.92     61.75 o
   5  14  10        1.17       25.94     52.27 o
   6  14  10     2001.10     2145.70    142.65 o
   7  14  10     1668.13     1659.74    117.52 o
   8  14  10      830.50      581.42    105.88 o
   9  14  10      129.44      108.81     57.06 o
  10  14  10      687.52      451.68     95.49 o
  -4  15  10       76.40      -88.50    125.92 o
  -3  15  10     1062.31     1149.84    102.20 o
  -2  15  10      119.05      211.09     66.83 o
  -1  15  10      250.48      267.38     60.83 o
   0  15  10      955.05     1008.94    158.41 o
   1  15  10      633.47      706.56     82.44 o
   2  15  10      131.85      235.96     60.79 o
   3  15  10      887.00      930.21    120.52 o
   4  15  10      543.63      499.68     71.23 o
   5  15  10       11.43        0.70     55.16 o
   6  15  10     1291.57     1223.96     97.42 o
   7  15  10     1437.45     1666.76    221.88 o
   8  15  10      792.55      695.69     84.09 o
   9  15  10      187.93      190.96     79.74 o
  -2  16  10       19.31      134.32     72.20 o
  -1  16  10      638.29      520.66     85.12 o
   0  16  10      431.65      521.17     76.66 o
   1  16  10      380.47      442.09     61.10 o
   2  16  10      104.32      171.73     70.24 o
   3  16  10      874.44     1052.99    119.54 o
   4  16  10      329.90      347.01    100.57 o
   5  16  10       61.93       53.00     66.31 o
   6  16  10      725.63      666.17     84.12 o
   7  16  10      838.52      694.94    101.23 o
   0  17  10      303.56      290.99     97.96 o
   1  17  10      629.32      629.63     86.20 o
   2  17  10       53.77      278.36     83.23 o
   3  17  10      686.61      717.84    138.55 o
   4  17  10      256.56      106.83    190.98 o
   5  17  10        3.05      -27.84    111.01 o
  -3 -12  11      215.27      173.83     78.76 o
  -2 -12  11     1702.00     1915.88    117.59 o
  -6 -11  11      996.05     1046.44    229.15 o
  -5 -11  11      201.54      249.40     76.80 o
  -4 -11  11      231.70      301.43     87.71 o
  -3 -11  11      334.13      348.32     62.35 o
  -2 -11  11     2681.25     2983.24    281.67 o
  -1 -11  11      343.59      355.91     59.89 o
   0 -11  11       56.25       32.72    113.90 o
   1 -11  11      442.36      603.70    123.03 o
  -8 -10  11     1359.49     1336.21     95.42 o
  -7 -10  11       84.59      153.58    116.00 o
  -6 -10  11     1465.77     1486.76     95.75 o
  -5 -10  11      409.27      440.65    127.74 o
  -4 -10  11      458.70      495.23     63.76 o
  -3 -10  11      296.86      328.74     70.93 o
  -2 -10  11     3379.27     4076.90    180.52 o
  -1 -10  11      160.08      202.46     71.35 o
   0 -10  11       53.82       50.56     41.70 o
   1 -10  11      262.76       48.56    101.32 o
   2 -10  11     2512.00     2664.23    197.13 o
   3 -10  11       89.04       21.72     94.14 o
  -9  -9  11      401.20      190.97     96.28 o
  -8  -9  11     1584.42     1660.81    154.68 o
  -7  -9  11       11.09       47.08     54.00 o
  -6  -9  11     1226.99     1079.21     88.54 o
  -5  -9  11      665.21      602.93     63.97 o
  -4  -9  11      508.75      579.80    104.25 o
  -3  -9  11      400.37      355.40     67.02 o
  -2  -9  11     4833.15     4792.14    250.82 o
  -1  -9  11      768.54      799.18     87.85 o
   0  -9  11       67.99      158.79    103.29 o
   1  -9  11      267.60      386.79    152.95 o
   2  -9  11     2630.68     3162.50    163.78 o
   3  -9  11      116.93      236.02     76.53 o
   4  -9  11      434.17      443.85     76.30 o
   5  -9  11      151.43      169.49     82.06 o
 -10  -8  11        0.25      168.89    115.86 o
  -9  -8  11      910.55      814.41     89.68 o
  -8  -8  11     1075.50     1119.24     90.96 o
  -7  -8  11      109.42      217.98     49.07 o
  -6  -8  11      803.25      693.17     51.31 o
  -5  -8  11      773.94      588.90     50.80 o
  -4  -8  11      168.51      198.56     37.30 o
  -3  -8  11       94.57      154.82     30.87 o
  -2  -8  11     3998.73     4387.53    157.96 o
  -1  -8  11      219.23      241.81     40.00 o
   0  -8  11        2.28      -27.81     31.86 o
   1  -8  11      557.51      558.65     63.15 o
   2  -8  11     3454.51     4038.41    250.59 o
   3  -8  11      270.71      273.16     59.53 o
   4  -8  11      793.52      812.25     81.68 o
   5  -8  11      148.64      196.07     75.37 o
   6  -8  11      453.08      396.89     90.23 o
 -10  -7  11       19.31       65.09     78.94 o
  -9  -7  11     1231.11      985.33     91.12 o
  -8  -7  11      655.71      632.45    111.62 o
  -7  -7  11      166.14      315.72     64.54 o
  -6  -7  11      820.98      801.37     64.68 o
  -5  -7  11     1599.32     1212.24     69.31 o
  -4  -7  11      622.89      626.32     36.53 o
  -3  -7  11       65.70       36.14     36.90 o
  -2  -7  11     3705.58     3902.49    146.79 o
  -1  -7  11       32.33       40.44     23.93 o
   0  -7  11        1.54       -7.34     37.85 o
   1  -7  11      192.20      164.82     29.20 o
   2  -7  11     4054.88     4611.52    187.92 o
   3  -7  11      297.49      338.78     62.86 o
   4  -7  11      898.26      912.47     86.78 o
   5  -7  11      542.99      557.85     77.22 o
   6  -7  11      777.42      624.95     86.24 o
   7  -7  11        1.64       20.20     97.63 o
 -11  -6  11       12.03       72.38     75.01 o
 -10  -6  11      183.24       32.33     73.99 o
  -9  -6  11     1336.41     1079.38     92.66 o
  -8  -6  11      424.37      442.12     67.32 o
  -7  -6  11      177.86      167.63     50.71 o
  -6  -6  11     1071.23      951.13     91.69 o
  -5  -6  11     2384.31     2019.64     57.82 o
  -4  -6  11      488.43      450.18     30.79 o
  -3  -6  11        4.48       46.21     26.58 o
  -2  -6  11     4443.99     4471.82     89.69 o
  -1  -6  11      268.01      251.80     25.92 o
   0  -6  11       56.37       46.95     16.59 o
   1  -6  11       68.29       47.49     15.68 o
   2  -6  11     3107.97     3184.09    212.00 o
   3  -6  11        0.23       78.95     45.89 o
   4  -6  11      297.69      314.48     88.08 o
   5  -6  11      422.86      274.53     64.80 o
   6  -6  11     1023.26     1136.87    100.85 o
   7  -6  11      143.38      141.81     75.54 o
 -11  -5  11      170.89      185.57     87.75 o
 -10  -5  11      586.38      385.17     85.10 o
  -9  -5  11     1341.64     1070.95     82.91 o
  -8  -5  11      707.31      692.73    117.86 o
  -7  -5  11        8.64       38.29     64.08 o
  -6  -5  11     1361.26     1372.19     74.63 o
  -5  -5  11     5194.66     4477.67    103.13 o
  -4  -5  11       16.21      -23.40     23.40 o
  -3  -5  11        1.26       -2.25     34.87 o
  -2  -5  11     2687.18     2669.06     56.98 o
  -1  -5  11      417.59      384.21     20.13 o
   0  -5  11       62.22       67.42     30.90 o
   1  -5  11      285.49      309.70     45.65 o
   2  -5  11     4482.37     4885.81    258.74 o
   3  -5  11        4.67      -25.53     38.89 o
   4  -5  11      707.03      743.33     84.73 o
   5  -5  11      836.27      830.04     69.34 o
   6  -5  11      528.46      434.70     63.43 o
   7  -5  11       61.93       -2.92     65.38 o
   8  -5  11     1286.70      866.01     93.66 o
 -11  -4  11      901.86      776.46     86.03 o
 -10  -4  11     1015.31      888.88     87.71 o
  -9  -4  11     2042.59     1787.53    207.15 o
  -8  -4  11      662.84      615.00     58.39 o
  -7  -4  11      423.98      412.34     34.32 o
  -6  -4  11      935.67      791.55     37.41 o
  -5  -4  11     8122.27     7419.15    160.79 o
  -4  -4  11      298.96      287.78     34.16 o
  -3  -4  11      465.12      382.36     34.12 o
  -2  -4  11     2006.73     2051.09     42.08 o
  -1  -4  11      813.60      722.77     30.11 o
   0  -4  11        0.96        0.17     13.99 o
   1  -4  11      979.95      812.97     49.68 o
   2  -4  11     3354.53     3469.43    134.78 o
   3  -4  11       23.27       28.99     57.88 o
   4  -4  11      614.26      655.79     73.40 o
   5  -4  11     2194.33     2371.75    174.30 o
   6  -4  11      227.27      137.27     52.76 o
   7  -4  11        0.56       97.49     55.62 o
   8  -4  11     1414.80     1220.55    234.14 o
   9  -4  11      317.52      415.75     83.74 o
 -11  -3  11     1717.17     1608.89    189.02 o
 -10  -3  11      736.49      595.91     82.68 o
  -9  -3  11     3794.78     3971.97    160.83 o
  -8  -3  11      306.79      282.25     57.18 o
  -7  -3  11      355.37      315.75     28.43 o
  -6  -3  11      674.22      568.12     32.74 o
  -5  -3  11     9016.87     9090.30    215.16 o
  -4  -3  11     1509.90     1571.06     37.44 o
  -3  -3  11      150.78      120.71     18.48 o
  -2  -3  11     2613.42     2843.01     60.27 o
  -1  -3  11     1076.21     1009.47     28.91 o
   0  -3  11       22.73       13.80     13.97 o
   1  -3  11      967.43      849.39     86.65 o
   2  -3  11     1487.06     1405.88     49.64 o
   3  -3  11        6.04        6.96     39.01 o
   4  -3  11      172.41      136.67     34.47 o
   5  -3  11     2079.38     2014.62     74.74 o
   6  -3  11      591.81      508.01     88.87 o
   7  -3  11      228.60      280.70    126.39 o
   8  -3  11      752.65      589.97    111.94 o
   9  -3  11      607.97      487.51    167.26 o
 -12  -2  11      326.30      450.57    242.20 o
 -11  -2  11     1890.28     2090.59    156.82 o
 -10  -2  11      672.92      622.42     72.29 o
  -9  -2  11     5072.76     5439.76    289.83 o
  -8  -2  11     1053.15     1121.30     76.71 o
  -7  -2  11      544.08      525.60     32.12 o
  -6  -2  11     1173.65     1121.19     40.34 o
  -5  -2  11    10343.01    10231.34    224.95 o
  -4  -2  11     2436.67     2723.02     60.22 o
  -3  -2  11      568.21      494.09     22.82 o
  -2  -2  11     1181.55     1342.45     43.16 o
  -1  -2  11     2484.65     2374.31     58.86 o
   0  -2  11        1.11      -14.37     15.50 o
   1  -2  11     1764.65     1813.05     41.58 o
   2  -2  11     2647.40     2561.44     68.46 o
   3  -2  11      313.10      161.43     54.25 o
   4  -2  11      628.38      664.85     66.36 o
   5  -2  11     4623.16     4727.83    175.39 o
   6  -2  11      909.32      839.59     52.40 o
   7  -2  11      246.36      270.18     50.32 o
   8  -2  11      632.21      583.54    120.52 o
   9  -2  11      727.62      688.55    135.80 o
  10  -2  11        0.09      124.55    141.21 o
 -12  -1  11      444.20      607.22     91.70 o
 -11  -1  11     2948.97     3302.05    179.02 o
 -10  -1  11      739.16      616.35     65.81 o
  -9  -1  11     3567.20     4026.03    186.60 o
  -8  -1  11     1966.58     2088.68    104.53 o
  -7  -1  11     1162.84     1148.13     43.92 o
  -6  -1  11     2185.45     2266.50     75.83 o
  -5  -1  11    10867.63    11206.41    253.29 o
  -4  -1  11     2995.11     3262.77     76.98 o
  -3  -1  11     1600.12     1507.68     36.49 o
  -2  -1  11      892.38      971.55     28.55 o
  -1  -1  11     3039.27     2904.31     59.22 o
   0  -1  11       12.38        3.57     13.37 o
   1  -1  11     3924.70     3890.61    121.99 o
   2  -1  11     1530.02     1455.15     36.82 o
   3  -1  11       14.60       16.92     12.52 o
   4  -1  11     1105.46     1094.81    112.64 o
   5  -1  11     7639.36     7934.86    278.23 o
   6  -1  11      725.18      628.80     73.40 o
   7  -1  11       80.31      106.26     46.94 o
   8  -1  11      785.67      819.86    113.16 o
   9  -1  11      870.40      811.00    165.44 o
  10  -1  11       12.62       48.47     94.23 o
 -12   0  11      336.15      271.79     87.29 o
 -11   0  11     5350.14     5624.99    273.15 o
 -10   0  11      595.47      530.39     72.16 o
  -9   0  11     2535.70     2550.87    125.76 o
  -8   0  11     1734.97     1915.96    169.96 o
  -7   0  11      943.46     1001.91     73.17 o
  -6   0  11     4085.63     4358.27    134.53 o
  -5   0  11    20612.28    21941.77    502.20 o
  -4   0  11     1272.20     1274.77     37.08 o
  -3   0  11     1073.33     1052.14     41.76 o
  -2   0  11      666.93      727.56     24.15 o
  -1   0  11     2571.39     2661.01     57.93 o
   0   0  11        2.39      -13.67     13.67 o
   1   0  11     3140.55     3094.30     76.54 o
   2   0  11      870.80      914.40     24.94 o
   3   0  11      455.36      362.31     21.94 o
   4   0  11     2762.49     2913.65     54.80 o
   5   0  11     8393.75     8420.68    269.79 o
   6   0  11      555.20      579.80    230.41 o
   7   0  11      453.32      374.36     47.45 o
   8   0  11      648.31      553.74     54.84 o
   9   0  11      980.07     1072.83    136.34 o
  10   0  11       87.11      129.09     99.55 o
  11   0  11       10.39      -69.76     69.76 o
 -11   1  11     3963.79     4219.72    215.07 o
 -10   1  11       43.47      -59.26     59.26 o
  -9   1  11     1740.53     1683.74    125.18 o
  -8   1  11     2210.56     2287.04    140.60 o
  -7   1  11     1522.26     1715.78     82.69 o
  -6   1  11     3743.52     3881.63    176.53 o
  -5   1  11    17974.20    19628.08    590.67 o
  -4   1  11      832.37     1016.94     38.66 o
  -3   1  11     3170.51     3445.53    129.55 o
  -2   1  11       24.80       73.25     15.62 o
  -1   1  11     7062.06     7446.53    150.80 o
   0   1  11       34.12       39.67     14.10 o
   1   1  11     4558.50     4721.28     98.88 o
   2   1  11      975.51     1071.28     29.56 o
   3   1  11      652.39      573.26     23.43 o
   4   1  11     4096.30     4069.43    133.71 o
   5   1  11     9370.25     9288.96    315.74 o
   6   1  11      636.23      491.19     20.35 o
   7   1  11      606.52      559.42     33.19 o
   8   1  11      649.93      580.97     55.69 o
   9   1  11     1511.32     1418.05    108.91 o
  10   1  11      544.41      637.53     76.38 o
  11   1  11      134.99       98.03     77.38 o
 -11   2  11     3418.01     3608.13    195.05 o
 -10   2  11      109.43       70.24    106.54 o
  -9   2  11      969.48      976.04     78.24 o
  -8   2  11     1939.13     1990.97     98.16 o
  -7   2  11     2232.64     2494.20    126.06 o
  -6   2  11      906.23     1026.67     92.83 o
  -5   2  11     7864.89     8763.90    264.47 o
  -4   2  11     3148.59     3758.51    112.58 o
  -3   2  11     2669.56     2967.40     75.06 o
  -2   2  11     1889.18     2191.72     59.07 o
  -1   2  11    10124.11    11121.82    242.12 o
   0   2  11        3.84       -2.40     17.63 o
   1   2  11    10152.25    11026.49    256.01 o
   2   2  11       18.55       28.15     15.03 o
   3   2  11      815.30      793.18     23.33 o
   4   2  11     1510.55     1449.06     67.82 o
   5   2  11     8794.15     9473.28    243.14 o
   6   2  11     1294.62     1205.96     33.28 o
   7   2  11      404.11      381.07     31.11 o
   8   2  11      986.59      722.38     74.92 o
   9   2  11     2780.52     3094.47    226.03 o
  10   2  11      659.09      593.08    109.80 o
  11   2  11      719.92      570.83     65.14 o
 -11   3  11     3365.50     3507.35    187.91 o
 -10   3  11       26.62       87.19     60.51 o
  -9   3  11     1567.19     1428.19     83.25 o
  -8   3  11     1374.56     1321.42     79.86 o
  -7   3  11     1242.55     1328.83     71.69 o
  -6   3  11      998.57     1164.13    126.99 o
  -5   3  11     8931.27     9703.24    283.70 o
  -4   3  11     4191.88     4954.64    122.39 o
  -3   3  11     2501.65     2672.83     83.50 o
  -2   3  11     4240.70     4749.01    110.51 o
  -1   3  11    11335.99    11971.02    307.12 o
   0   3  11        0.21      -16.34     16.34 o
   1   3  11     9024.95     9834.33    247.32 o
   2   3  11     1236.80     1275.87     56.07 o
   3   3  11     3512.96     3390.78    108.38 o
   4   3  11      805.24      798.89     35.15 o
   5   3  11    15446.64    17108.47    466.00 o
   6   3  11     2457.59     2505.78    138.76 o
   7   3  11      933.26      902.58     33.60 o
   8   3  11     1478.96     1298.98    163.61 o
   9   3  11     3553.73     3863.13    339.03 o
  10   3  11      215.03      183.72     46.49 o
  11   3  11     1610.02     1584.25    119.71 o
 -11   4  11     2197.66     2081.15    159.62 o
 -10   4  11      176.66      191.75     60.92 o
  -9   4  11     1768.39     1839.11    147.13 o
  -8   4  11     1792.52     1839.43    117.07 o
  -7   4  11      283.86      233.73     47.26 o
  -6   4  11     2142.80     2046.23     84.90 o
  -5   4  11     7633.95     7963.23    499.68 o
  -4   4  11     3390.04     3764.50    206.74 o
  -3   4  11     3132.79     3409.63    111.26 o
  -2   4  11     1752.43     1984.78     50.50 o
  -1   4  11    15043.72    15629.13    367.73 o
   0   4  11       71.18       50.95     26.13 o
   1   4  11     9797.07    10578.89    288.52 o
   2   4  11     5134.63     5172.18    139.34 o
   3   4  11     2397.83     2324.75    103.78 o
   4   4  11     3054.01     3086.95    120.17 o
   5   4  11    14337.09    15434.06    644.99 o
   6   4  11     3800.58     3800.32    145.86 o
   7   4  11      965.22      924.00     69.18 o
   8   4  11     1531.35     1541.59    120.86 o
   9   4  11     2624.61     3299.72    140.55 o
  10   4  11      190.43       93.81     83.28 o
  11   4  11     1836.45     2323.08    120.37 o
  12   4  11      182.35      251.73     65.61 o
 -11   5  11     1670.80     1716.16    210.79 o
 -10   5  11      357.88      215.83    140.51 o
  -9   5  11     1466.99     1544.60     86.10 o
  -8   5  11      617.82      588.84    107.70 o
  -7   5  11      227.84       88.49     39.67 o
  -6   5  11      678.46      662.25    100.80 o
  -5   5  11     6440.04     6540.86    277.10 o
  -4   5  11     2484.63     2718.08     78.25 o
  -3   5  11     2783.81     2782.18    108.11 o
  -2   5  11     1741.85     1761.86     63.82 o
  -1   5  11    12442.92    12726.53    331.83 o
   0   5  11       52.52       18.57     22.60 o
   1   5  11    16701.74    17108.40    641.59 o
   2   5  11     2310.66     2151.03    152.41 o
   3   5  11     2581.71     2434.70    134.26 o
   4   5  11     4256.89     4325.91    129.91 o
   5   5  11     6738.00     7687.23    368.96 o
   6   5  11     2037.80     2237.63    138.72 o
   7   5  11     1135.64     1227.78     92.36 o
   8   5  11     1487.85     1326.94    295.85 o
   9   5  11     1860.50     2415.09    110.69 o
  10   5  11      295.69      381.02     57.74 o
  11   5  11     2050.88     2901.68    142.98 o
  12   5  11      473.64      585.89     69.88 o
 -10   6  11      267.03      180.60     77.63 o
  -9   6  11     1295.06      928.32    108.87 o
  -8   6  11       36.91       28.39     44.59 o
  -7   6  11      542.63      500.18     57.05 o
  -6   6  11      300.49      263.56     70.65 o
  -5   6  11     5049.42     4971.97    167.94 o
  -4   6  11     1077.61      976.32     51.40 o
  -3   6  11     3561.80     3451.18     84.44 o
  -2   6  11     2006.48     2026.63     53.71 o
  -1   6  11     5989.97     5637.62    191.86 o
   0   6  11       41.04       20.38     21.94 o
   1   6  11     7508.46     6979.90    374.01 o
   2   6  11     1888.37     1871.78     55.59 o
   3   6  11     2749.23     2529.33    135.16 o
   4   6  11     2690.85     2563.62    162.28 o
   5   6  11     6372.78     6662.51    301.51 o
   6   6  11      619.09      763.00     40.98 o
   7   6  11     1680.86     1681.54     90.91 o
   8   6  11     2046.33     2015.65    104.08 o
   9   6  11     1123.78     1582.62    159.94 o
  10   6  11      170.11      130.81     51.10 o
  11   6  11     3235.81     4053.06    195.55 o
  12   6  11      319.12      428.20     81.93 o
 -10   7  11      592.56      464.76     77.03 o
  -9   7  11     1106.62      994.84    188.05 o
  -8   7  11       11.72      -23.33     54.06 o
  -7   7  11      344.04      362.07     53.22 o
  -6   7  11      122.18      187.17     53.17 o
  -5   7  11     3428.03     3377.87    244.95 o
  -4   7  11      369.22      400.49     41.89 o
  -3   7  11     1435.53     1316.83     48.37 o
  -2   7  11     2687.07     2698.08     73.51 o
  -1   7  11     6040.78     5745.10    224.59 o
   0   7  11        6.55      -16.94     26.40 o
   1   7  11     4332.68     4020.13    247.38 o
   2   7  11     1949.55     1852.69     90.33 o
   3   7  11     1983.31     1681.41    107.25 o
   4   7  11     1928.60     1596.48     49.90 o
   5   7  11     4582.11     4533.66    399.84 o
   6   7  11     2077.51     2130.57    108.22 o
   7   7  11      523.70      556.03     66.70 o
   8   7  11     1949.38     1881.87    107.56 o
   9   7  11      816.81      929.91    109.36 o
  10   7  11        4.77      -15.87     57.04 o
  11   7  11     3148.28     3716.11    184.08 o
  12   7  11      219.45      333.00     71.41 o
  -9   8  11     1660.64     1735.35    115.57 o
  -8   8  11      110.09       91.58     55.43 o
  -7   8  11       52.58      -55.51     57.46 o
  -6   8  11        0.20       27.08     44.22 o
  -5   8  11     2560.38     2443.92    102.46 o
  -4   8  11      264.18      237.03     43.30 o
  -3   8  11      692.79      542.86     54.83 o
  -2   8  11     2352.66     2440.75    160.36 o
  -1   8  11     7057.49     6822.08    242.79 o
   0   8  11        0.25      -27.83     27.83 o
   1   8  11     6753.76     6387.93    356.23 o
   2   8  11     2508.59     2556.70     93.11 o
   3   8  11     2266.80     2042.42    114.74 o
   4   8  11      927.17      844.75     48.85 o
   5   8  11     4896.79     4325.78    159.13 o
   6   8  11     1455.73     1501.20     79.70 o
   7   8  11      248.61      192.94     39.15 o
   8   8  11     1231.69     1305.57     71.90 o
   9   8  11     1330.89     1494.72    124.40 o
  10   8  11       79.41       99.41     60.77 o
  11   8  11     2436.98     2854.30    151.45 o
  12   8  11      515.15      565.74     95.35 o
  -9   9  11     1846.23     1706.02     99.86 o
  -8   9  11      202.03       98.93     65.68 o
  -7   9  11       73.58       27.22     63.94 o
  -6   9  11       11.13      -48.97     48.97 o
  -5   9  11     2091.07     2142.44    276.17 o
  -4   9  11      325.79      230.13     46.93 o
  -3   9  11      847.78      674.31     40.97 o
  -2   9  11     1341.84     1362.49     56.41 o
  -1   9  11     5320.50     5131.95    237.96 o
   0   9  11        4.96      -37.39     37.39 o
   1   9  11     4272.19     3881.88    283.38 o
   2   9  11     3437.30     3164.33    144.90 o
   3   9  11      889.45      632.48     33.96 o
   4   9  11      213.93      182.22     27.84 o
   5   9  11     3861.05     3343.31    220.25 o
   6   9  11      178.95      143.91     22.70 o
   7   9  11      579.79      546.58     41.92 o
   8   9  11      893.86      782.99     54.08 o
   9   9  11     1390.71     1396.55    168.12 o
  10   9  11      117.84       88.98     55.74 o
  11   9  11     1957.21     2094.63    161.48 o
  -8  10  11      234.45      186.26     51.76 o
  -7  10  11       27.00       30.32     47.40 o
  -6  10  11       42.58       45.99     42.11 o
  -5  10  11     2983.68     2847.17    178.30 o
  -4  10  11        2.43      -27.67     32.75 o
  -3  10  11      447.34      392.11     48.83 o
  -2  10  11      646.87      609.31     38.03 o
  -1  10  11     3604.96     3413.48    197.93 o
   0  10  11        0.30       -1.37     63.02 o
   1  10  11     4122.08     3804.60    147.17 o
   2  10  11     1533.86     1266.76     92.62 o
   3  10  11      301.62      109.76     41.21 o
   4  10  11       53.91       20.00     24.91 o
   5  10  11     1895.10     1487.30     81.90 o
   6  10  11      200.68      180.05     38.50 o
   7  10  11      387.33      393.32    129.37 o
   8  10  11      389.91      354.07    101.56 o
   9  10  11     1225.32     1196.40     66.48 o
  10  10  11      220.71      299.33     66.45 o
  11  10  11     1387.00     1153.56    105.57 o
  -8  11  11      580.96      576.32     90.54 o
  -7  11  11       34.94       -7.16     49.49 o
  -6  11  11       61.62       77.38     50.73 o
  -5  11  11     3044.85     2983.78    106.18 o
  -4  11  11       27.13      -28.98     30.85 o
  -3  11  11      560.07      422.42     37.72 o
  -2  11  11       57.72       78.10     35.58 o
  -1  11  11     1220.01     1183.74     64.13 o
   0  11  11        3.17       40.20     40.80 o
   1  11  11     2240.89     2533.46    125.92 o
   2  11  11      715.82      702.89     61.23 o
   3  11  11      443.55      370.49     79.17 o
   4  11  11       83.90       21.51     26.65 o
   5  11  11     1971.11     1926.38    214.59 o
   6  11  11        0.26      -26.69    103.51 o
   7  11  11      133.98       -9.89     42.79 o
   8  11  11      104.33       18.31     40.23 o
   9  11  11      869.53      837.94     72.47 o
  10  11  11      121.41      -35.13     51.71 o
  11  11  11      925.76      816.73    163.21 o
  -7  12  11      294.13      227.70     61.20 o
  -6  12  11       60.61       61.11     52.65 o
  -5  12  11     2397.86     2196.41    170.26 o
  -4  12  11       15.84       -0.84     39.14 o
  -3  12  11      193.36      146.01     55.24 o
  -2  12  11        1.87       31.53     37.14 o
  -1  12  11     1156.06     1133.80     89.47 o
   0  12  11        0.44       22.37     45.87 o
   1  12  11      866.32      690.86     39.40 o
   2  12  11       42.80       50.39     38.30 o
   3  12  11      324.45      294.24     62.54 o
   4  12  11       27.86       74.25     41.04 o
   5  12  11     1893.32     1925.13    265.03 o
   6  12  11       10.95        4.96     63.10 o
   7  12  11       30.40      -67.16     67.16 o
   8  12  11        5.46      -56.40     85.90 o
   9  12  11      550.29      547.91     62.02 o
  10  12  11      276.45      120.64     55.74 o
  -6  13  11        1.26       88.49     57.03 o
  -5  13  11     2004.68     2040.39    100.82 o
  -4  13  11        8.98      103.21     47.80 o
  -3  13  11        8.94       41.74     57.30 o
  -2  13  11        0.18       -9.30     39.75 o
  -1  13  11     1723.28     1660.01     89.94 o
   0  13  11       51.31       38.36     35.09 o
   1  13  11     1623.61     1894.24    140.65 o
   2  13  11       19.76      -55.64     55.64 o
   3  13  11      212.62      115.42     37.51 o
   4  13  11       18.20       68.04     49.47 o
   5  13  11     2522.23     2629.11    430.24 o
   6  13  11        4.26      -52.68     95.72 o
   7  13  11       35.49      125.30     88.41 o
   8  13  11       48.27       71.26     49.68 o
   9  13  11      901.29      772.07     72.02 o
  10  13  11      318.15      134.15     60.40 o
  -5  14  11     2053.84     1967.93    253.53 o
  -4  14  11       72.70      142.97     92.74 o
  -3  14  11       15.50       30.68     48.88 o
  -2  14  11      222.19      217.55     49.56 o
  -1  14  11     1403.55     1089.40    121.73 o
   0  14  11       65.30       44.58     55.32 o
   1  14  11     1243.32     1106.84     77.52 o
   2  14  11       70.89       -4.07     44.64 o
   3  14  11       62.84       28.74    131.10 o
   4  14  11        2.24       97.01     54.79 o
   5  14  11     3064.73     3521.28    320.63 o
   6  14  11      303.24      398.65    130.30 o
   7  14  11       24.70      -61.01     61.01 o
   8  14  11       47.88      -47.89     65.24 o
   9  14  11     1293.03     1230.63     88.21 o
  -3  15  11       49.63      -54.53     71.75 o
  -2  15  11      315.92      317.73     70.88 o
  -1  15  11     1255.26     1557.49    168.98 o
   0  15  11        3.56        6.99     74.47 o
   1  15  11      714.07      745.08     73.20 o
   2  15  11       93.10      126.42     83.95 o
   3  15  11       43.51       47.58     56.62 o
   4  15  11        3.10      -61.14     71.12 o
   5  15  11     2253.35     2359.03    253.48 o
   6  15  11       89.28      162.15     73.31 o
   7  15  11       10.48     -100.95    119.17 o
   8  15  11      110.78      -18.53     68.59 o
  -2  16  11      171.36      172.18     87.01 o
  -1  16  11     1013.57      980.88     99.28 o
   0  16  11       12.26      145.78     99.55 o
   1  16  11      833.03      844.14     91.42 o
   2  16  11      188.30      116.10    185.34 o
   3  16  11       62.35       99.21     66.75 o
   4  16  11       33.05      130.51     65.61 o
   5  16  11     1835.63     2064.04    143.47 o
   6  16  11        3.14       -3.77     83.05 o
   7  16  11       59.07       97.03     82.54 o
   1  17  11      882.20      797.09    111.14 o
   2  17  11      104.10       66.26     82.58 o
   3  17  11      137.71      186.62    152.86 o
   4  17  11       20.40      109.38     78.15 o
  -4 -11  12      109.93       78.85     91.06 o
  -3 -11  12      441.90      437.19     71.92 o
  -2 -11  12        2.81       38.81     56.51 o
  -1 -11  12      478.79      708.28    136.83 o
  -7 -10  12      870.19      596.28     81.59 o
  -6 -10  12      380.60      250.35     79.67 o
  -5 -10  12      159.45      189.02     89.01 o
  -4 -10  12       30.66      144.38     83.14 o
  -3 -10  12     1279.57     1252.24    109.89 o
  -2 -10  12        1.53      -14.44     68.41 o
  -1 -10  12     1123.12     1236.79     83.69 o
   0 -10  12        2.13      -84.07    106.82 o
   1 -10  12      383.82      310.38    131.61 o
   2 -10  12        1.03       56.11    116.51 o
  -8  -9  12       20.58      -70.96     76.56 o
  -7  -9  12     1616.82     1442.47    151.00 o
  -6  -9  12      198.06      140.42     65.50 o
  -5  -9  12      270.79      356.63     61.03 o
  -4  -9  12       83.37      101.98     55.10 o
  -3  -9  12     2260.19     2041.70    141.49 o
  -2  -9  12       49.59      -19.24     39.56 o
  -1  -9  12     1383.71     1482.16     83.37 o
   0  -9  12      188.45      212.76     40.81 o
   1  -9  12     1112.97     1377.77    100.13 o
   2  -9  12       25.82      -60.19     73.59 o
   3  -9  12      791.55      743.83    109.84 o
  -9  -8  12     1497.54     1035.86    103.39 o
  -8  -8  12       22.29      -20.44     59.06 o
  -7  -8  12     2944.50     2512.36    123.72 o
  -6  -8  12       21.81       37.36     77.32 o
  -5  -8  12      501.46      526.80     66.64 o
  -4  -8  12      133.76      112.38     50.81 o
  -3  -8  12     3154.63     2889.48    101.16 o
  -2  -8  12      238.64      206.53     46.06 o
  -1  -8  12     1685.41     1625.90     77.53 o
   0  -8  12       94.66      180.61     57.88 o
   1  -8  12      918.32      893.73     77.35 o
   2  -8  12       10.16       85.43     56.72 o
   3  -8  12     1365.38     1300.25    106.42 o
   4  -8  12       15.49      254.45    109.80 o
   5  -8  12       17.88      222.82     78.24 o
  -9  -7  12     1606.95     1300.25    115.81 o
  -8  -7  12       63.83      140.15     65.33 o
  -7  -7  12     4958.05     4362.08    177.99 o
  -6  -7  12        1.27       12.66     43.51 o
  -5  -7  12      330.43      291.67     36.68 o
  -4  -7  12      458.94      453.32     37.56 o
  -3  -7  12     3613.93     3320.19    217.84 o
  -2  -7  12       44.24       68.66     36.04 o
  -1  -7  12     3224.05     3436.12    132.22 o
   0  -7  12        1.30      -26.83     45.67 o
   1  -7  12      962.00      919.39     68.23 o
   2  -7  12      148.12       39.24     85.38 o
   3  -7  12     2879.05     2999.66    141.28 o
   4  -7  12       39.33      -61.05     61.05 o
   5  -7  12       33.78      155.02     98.99 o
   6  -7  12      275.11      227.25     81.30 o
 -10  -6  12      609.11      371.43     81.77 o
  -9  -6  12     1535.49     1488.66    106.56 o
  -8  -6  12        4.50        3.10     70.52 o
  -7  -6  12     5428.81     5142.73    191.28 o
  -6  -6  12       17.46       64.24     31.32 o
  -5  -6  12       62.79       69.27     31.84 o
  -4  -6  12      293.47      289.80     33.83 o
  -3  -6  12     3876.64     3416.35     91.18 o
  -2  -6  12      311.76      320.91     49.98 o
  -1  -6  12     3215.20     3181.34    117.69 o
   0  -6  12       11.07       38.33     26.13 o
   1  -6  12     2325.86     2419.72    166.37 o
   2  -6  12       59.81      183.32    163.11 o
   3  -6  12     3472.75     3760.85    257.90 o
   4  -6  12       88.52      117.87    100.62 o
   5  -6  12       59.34      111.10     63.20 o
   6  -6  12      277.01      256.42     72.91 o
   7  -6  12     1015.08      918.69    195.18 o
 -10  -5  12      919.88      677.23     95.25 o
  -9  -5  12     1324.32     1265.81     93.59 o
  -8  -5  12      249.67      273.27     59.94 o
  -7  -5  12     1991.88     1806.48     92.45 o
  -6  -5  12       41.03      -17.00     28.86 o
  -5  -5  12      253.82      212.51     55.63 o
  -4  -5  12      478.58      468.47     30.56 o
  -3  -5  12     8597.58     8078.10    161.34 o
  -2  -5  12       23.55       50.09     21.83 o
  -1  -5  12     3371.67     3391.90     84.23 o
   0  -5  12      343.95      344.63     34.59 o
   1  -5  12     2457.02     2384.77    127.72 o
   2  -5  12      106.75      211.86     72.89 o
   3  -5  12     2826.85     3003.12    130.72 o
   4  -5  12      362.90      340.54     63.94 o
   5  -5  12      124.02       61.06     64.02 o
   6  -5  12       70.32      107.00     94.79 o
   7  -5  12     1498.30     1417.62    101.54 o
 -11  -4  12     1447.02     1143.57    105.86 o
 -10  -4  12      696.21      492.05     74.31 o
  -9  -4  12      977.76     1014.81    123.36 o
  -8  -4  12     1201.03     1171.29     79.52 o
  -7  -4  12     3347.23     3121.77     90.42 o
  -6  -4  12        0.60      -29.89     29.89 o
  -5  -4  12      100.38        5.68     26.03 o
  -4  -4  12     1016.92     1089.26     38.81 o
  -3  -4  12    13780.65    13464.16    232.26 o
  -2  -4  12       17.79       17.39     18.51 o
  -1  -4  12     5642.87     5812.38    106.70 o
   0  -4  12     1481.02     1441.44     41.32 o
   1  -4  12     3554.96     3245.70     68.03 o
   2  -4  12       50.24       72.66     40.62 o
   3  -4  12     5325.04     5801.20    299.19 o
   4  -4  12      340.51      302.26     57.48 o
   5  -4  12       30.70       94.03     51.63 o
   6  -4  12        1.31       48.45     55.35 o
   7  -4  12     2596.44     2101.82    182.69 o
   8  -4  12       34.84       23.32     70.99 o
 -11  -3  12     1242.68     1015.88    104.61 o
 -10  -3  12      283.03      185.10     63.10 o
  -9  -3  12      423.86      424.03     66.92 o
  -8  -3  12     1286.19     1198.43     83.49 o
  -7  -3  12     7802.59     7897.14    264.16 o
  -6  -3  12        0.10      -29.67     29.67 o
  -5  -3  12       70.52       -3.69     36.12 o
  -4  -3  12      905.79      964.16     30.81 o
  -3  -3  12    10639.45    10187.21    199.42 o
  -2  -3  12        3.84      -17.02     17.02 o
  -1  -3  12     3239.52     3057.60     61.50 o
   0  -3  12     2777.05     2907.29     66.27 o
   1  -3  12     4058.27     3411.00    244.12 o
   2  -3  12        4.36      -18.68     19.44 o
   3  -3  12     9963.51    11091.74    677.24 o
   4  -3  12      256.15      278.37     40.28 o
   5  -3  12        8.62      -33.57     54.52 o
   6  -3  12       18.92        2.05     47.35 o
   7  -3  12     3729.22     3952.13    480.39 o
   8  -3  12       22.57       39.30     64.84 o
   9  -3  12     1374.95     1163.62    232.55 o
 -11  -2  12     1056.44     1025.11     96.52 o
 -10  -2  12      164.86      194.53     82.86 o
  -9  -2  12       31.40       80.50     56.49 o
  -8  -2  12      643.09      559.55     89.20 o
  -7  -2  12     7657.22     7920.67    203.58 o
  -6  -2  12       89.01      115.42     24.21 o
  -5  -2  12      198.34      177.74     25.83 o
  -4  -2  12     1041.28     1129.88     51.40 o
  -3  -2  12     8782.72     8489.33    165.68 o
  -2  -2  12      630.37      605.76     42.57 o
  -1  -2  12     1880.18     1834.04     43.35 o
   0  -2  12     2690.27     2918.55     80.12 o
   1  -2  12     1949.91     1902.61     45.03 o
   2  -2  12        3.49       20.13     34.14 o
   3  -2  12    11535.24    13094.36    628.21 o
   4  -2  12      557.45      594.66     80.44 o
   5  -2  12        7.39      -33.14     33.14 o
   6  -2  12       25.70       59.86     41.14 o
   7  -2  12     3767.65     4119.64    358.14 o
   8  -2  12       66.73       45.30     57.62 o
   9  -2  12     1655.95     1163.04    119.68 o
 -11  -1  12     2006.78     2090.35    269.93 o
 -10  -1  12       18.01      -27.29     70.98 o
  -9  -1  12        2.97      -21.07     55.84 o
  -8  -1  12      319.00      295.32     62.68 o
  -7  -1  12    10512.79    11450.90    302.90 o
  -6  -1  12       48.31       36.63     26.21 o
  -5  -1  12       61.03       47.65     22.26 o
  -4  -1  12      304.34      279.66     24.09 o
  -3  -1  12     7283.40     7100.72    141.15 o
  -2  -1  12      920.72      811.57     28.78 o
  -1  -1  12     1634.96     1670.26     39.05 o
   0  -1  12     1311.38     1232.45     33.31 o
   1  -1  12     1524.22     1350.83     33.40 o
   2  -1  12      565.69      512.31     48.73 o
   3  -1  12     9760.07     9627.35    257.24 o
   4  -1  12      903.48      838.86     78.95 o
   5  -1  12        1.23       41.86     37.69 o
   6  -1  12       17.74        5.50     44.51 o
   7  -1  12     2303.76     2040.04    174.10 o
   8  -1  12        2.31      -17.37     68.79 o
   9  -1  12      991.04      887.03     86.70 o
  10  -1  12      551.82      226.59    130.77 o
 -11   0  12     2570.35     2835.30    167.80 o
 -10   0  12       21.91       44.72    148.01 o
  -9   0  12       53.60      171.71     59.54 o
  -8   0  12      461.13      531.89    100.34 o
  -7   0  12     8098.08     9219.51    242.14 o
  -6   0  12       55.50       40.53     36.76 o
  -5   0  12       30.35       32.65     29.89 o
  -4   0  12      241.46      251.28     24.79 o
  -3   0  12     7784.61     7934.55    157.23 o
  -2   0  12     2103.56     2053.80     65.31 o
  -1   0  12      694.82      651.35     28.09 o
   0   0  12     1305.89     1178.90     33.09 o
   1   0  12      770.73      703.50     28.74 o
   2   0  12      773.39      662.14     29.24 o
   3   0  12     7850.59     7767.27    382.91 o
   4   0  12     1175.78     1097.08     46.48 o
   5   0  12       11.44      -40.13     40.13 o
   6   0  12        6.58       -6.11     39.83 o
   7   0  12     3144.51     3107.76    307.86 o
   8   0  12      208.58      196.34     99.45 o
   9   0  12      921.56      852.80     72.77 o
  10   0  12      369.86      389.33    110.45 o
 -11   1  12     1724.06     1619.86    170.80 o
 -10   1  12      204.66       66.53     61.35 o
  -9   1  12       16.77      -32.23     52.56 o
  -8   1  12      175.12      154.88     48.73 o
  -7   1  12     5690.70     6670.94    250.40 o
  -6   1  12       66.71       97.24     41.87 o
  -5   1  12      244.36      267.86     36.28 o
  -4   1  12      154.68      210.42     31.07 o
  -3   1  12     8236.29     8792.14    180.57 o
  -2   1  12      730.13      765.65     33.69 o
  -1   1  12     1317.72     1357.94     34.07 o
   0   1  12     1347.40     1430.91     40.16 o
   1   1  12      541.32      471.83     21.78 o
   2   1  12     1492.85     1352.21     38.14 o
   3   1  12     6963.42     7079.03    188.71 o
   4   1  12      399.00      363.46     23.50 o
   5   1  12        3.41       17.57     12.64 o
   6   1  12       94.54       79.02     15.90 o
   7   1  12     5795.81     6315.58    355.03 o
   8   1  12     1187.48     1082.47    100.34 o
   9   1  12     1304.93     1213.34    258.51 o
  10   1  12      706.85      740.14     83.83 o
 -11   2  12     1364.77     1228.95    120.85 o
 -10   2  12      458.14      407.34     75.38 o
  -9   2  12       34.88      -47.19     57.43 o
  -8   2  12       18.82       88.36     54.11 o
  -7   2  12     8025.20     8986.54    330.25 o
  -6   2  12      192.51      175.25     43.72 o
  -5   2  12     1037.65      969.48     52.18 o
  -4   2  12      251.77      231.11     30.15 o
  -3   2  12     3983.38     4328.89    116.71 o
  -2   2  12      675.74      649.29     24.29 o
  -1   2  12       60.57       62.00     23.48 o
   0   2  12     1448.88     1450.32     40.90 o
   1   2  12      445.55      402.75     28.44 o
   2   2  12      817.68      783.63     26.42 o
   3   2  12     6914.97     7292.93    181.65 o
   4   2  12      326.11      299.40     18.06 o
   5   2  12        0.23      -19.36     20.28 o
   6   2  12        7.91      -10.80     14.24 o
   7   2  12     6741.98     7232.03    400.17 o
   8   2  12      874.12      834.39    116.51 o
   9   2  12      281.85      264.24     32.97 o
  10   2  12      816.09      890.13    124.90 o
  11   2  12      791.75      878.51     95.23 o
 -11   3  12     1732.27     1748.22    126.71 o
 -10   3  12      681.61      875.31     88.41 o
  -9   3  12      161.30      277.83    101.13 o
  -8   3  12       35.02      -52.06     52.06 o
  -7   3  12     6454.57     7143.53    265.53 o
  -6   3  12      550.93      603.55     50.21 o
  -5   3  12      790.67      864.06     55.86 o
  -4   3  12       68.02       95.64     30.29 o
  -3   3  12     3031.11     3194.31    109.64 o
  -2   3  12     1147.54     1198.50     37.88 o
  -1   3  12       33.61       36.57     19.30 o
   0   3  12        8.85      159.43     27.16 o
   1   3  12       72.81       55.55     21.65 o
   2   3  12      207.06      196.62     16.93 o
   3   3  12     6512.05     6496.67    212.45 o
   4   3  12      335.20      303.72     30.60 o
   5   3  12        0.12       -6.98     16.93 o
   6   3  12       92.98       38.14     18.17 o
   7   3  12     7467.73     8006.41    472.10 o
   8   3  12      239.89      230.51     54.57 o
   9   3  12        5.21        4.31     36.84 o
  10   3  12      195.51      260.42     46.35 o
  11   3  12      694.40      764.11    138.32 o
 -11   4  12     2083.09     1793.28    126.54 o
 -10   4  12     1112.45     1231.47    229.94 o
  -9   4  12       52.26       18.02     60.54 o
  -8   4  12      190.26      102.00     55.46 o
  -7   4  12     6884.94     7504.01    302.83 o
  -6   4  12     1026.77      960.59     63.10 o
  -5   4  12      323.86      233.33     39.81 o
  -4   4  12      341.22      438.20     44.61 o
  -3   4  12     3623.95     3719.51     99.11 o
  -2   4  12      880.10      952.23     57.01 o
  -1   4  12     1778.44     1924.64     50.92 o
   0   4  12     4297.94     4678.14    127.95 o
   1   4  12       19.86       65.98     20.10 o
   2   4  12     1173.28     1108.79     69.51 o
   3   4  12     3479.23     3639.34    154.95 o
   4   4  12       26.57       18.90     16.12 o
   5   4  12       64.46       39.54     19.30 o
   6   4  12       23.56        8.78     21.82 o
   7   4  12     5741.63     6535.58    402.49 o
   8   4  12      209.93      227.94     64.86 o
   9   4  12        4.17       19.81     47.82 o
  10   4  12       69.59       93.10     49.47 o
  11   4  12      707.88      861.34     71.39 o
 -10   5  12     1217.44     1046.65    157.75 o
  -9   5  12      830.78      819.86     77.88 o
  -8   5  12      365.84      296.67    174.11 o
  -7   5  12     6405.79     6594.51    214.70 o
  -6   5  12      301.21      250.33     45.51 o
  -5   5  12      212.56      189.25     55.83 o
  -4   5  12     2120.70     2127.45    174.67 o
  -3   5  12     4508.58     4530.37    118.20 o
  -2   5  12     1397.11     1350.45     44.35 o
  -1   5  12      799.16      703.29     29.23 o
   0   5  12     4289.56     4840.28    121.40 o
   1   5  12      792.34      788.53     53.45 o
   2   5  12     1190.43     1124.17     48.88 o
   3   5  12     3426.57     3324.16    228.17 o
   4   5  12        9.92        9.86     18.69 o
   5   5  12      802.59      687.91     55.08 o
   6   5  12       79.71       40.20     21.52 o
   7   5  12     4813.84     6452.07    713.97 o
   8   5  12       94.78       95.50     29.37 o
   9   5  12        2.96       31.83     42.37 o
  10   5  12        2.54      108.35     99.96 o
  11   5  12      851.14     1311.20     90.26 o
 -10   6  12     1076.88      842.58     92.02 o
  -9   6  12     2114.72     1827.38    164.51 o
  -8   6  12      263.08      226.41     55.53 o
  -7   6  12     3257.84     3031.74    138.18 o
  -6   6  12      811.29      814.76     62.14 o
  -5   6  12      419.15      324.60     43.20 o
  -4   6  12     1970.18     1950.35     78.97 o
  -3   6  12     3934.86     3868.44    150.54 o
  -2   6  12      104.28       86.45     29.23 o
  -1   6  12      727.06      693.91     33.13 o
   0   6  12     4629.32     4884.48    223.23 o
   1   6  12      293.91      226.82     25.85 o
   2   6  12     1213.01     1093.92     60.01 o
   3   6  12     4043.69     3726.35    177.57 o
   4   6  12      267.91      257.07     31.32 o
   5   6  12      299.79      325.51     48.88 o
   6   6  12      491.22      484.79     39.28 o
   7   6  12     5043.72     6156.97    640.82 o
   8   6  12       26.24      -31.76     31.76 o
   9   6  12        3.27       -5.39     43.15 o
  10   6  12       80.70      152.68     53.85 o
  11   6  12     1015.25     1382.37    155.56 o
  -9   7  12     1420.45     1233.92     98.40 o
  -8   7  12       17.15       55.59    100.71 o
  -7   7  12     2452.02     2571.82    114.41 o
  -6   7  12     1548.84     1505.84     80.16 o
  -5   7  12     1108.22     1044.19    127.09 o
  -4   7  12     1666.20     1710.82    139.72 o
  -3   7  12     3928.12     3741.35    161.79 o
  -2   7  12       19.27       36.35     32.05 o
  -1   7  12     2223.61     2163.20     57.03 o
   0   7  12     4952.98     5179.14    161.16 o
   1   7  12     1078.91      952.73     77.41 o
   2   7  12      533.34      496.79     31.09 o
   3   7  12     3771.59     3436.58    155.10 o
   4   7  12     1308.52     1123.47     82.35 o
   5   7  12       26.88        2.55     27.10 o
   6   7  12      935.44      992.44     43.44 o
   7   7  12     4264.17     4200.06    591.10 o
   8   7  12       12.45      -22.27     34.44 o
   9   7  12       25.71       75.55     41.36 o
  10   7  12      179.35      312.69    138.46 o
  11   7  12     1078.80     1376.82    148.06 o
  -9   8  12     1625.87     1663.53    136.32 o
  -8   8  12       20.54       22.48     56.23 o
  -7   8  12     1871.77     1731.08     90.11 o
  -6   8  12     1134.41     1102.02     71.53 o
  -5   8  12      396.37      442.00     55.29 o
  -4   8  12     1049.99     1069.12     59.77 o
  -3   8  12     5420.54     5484.99    218.01 o
  -2   8  12       80.94       90.04     31.42 o
  -1   8  12     1277.20     1194.36     84.26 o
   0   8  12     3800.45     4009.83    222.88 o
   1   8  12     1984.58     1889.18     69.85 o
   2   8  12       42.34       69.01     29.11 o
   3   8  12     3928.30     3433.40    221.12 o
   4   8  12     1298.20     1328.68     70.10 o
   5   8  12       90.22       31.53     28.21 o
   6   8  12      420.17      374.79     33.42 o
   7   8  12     5489.43     5920.78    706.42 o
   8   8  12       64.42        7.76     35.04 o
   9   8  12      185.61      217.68     52.64 o
  10   8  12      481.16      482.79     64.01 o
  11   8  12      844.25      958.38    120.19 o
  -8   9  12        0.42       52.47    131.47 o
  -7   9  12     1418.07     1314.87     94.53 o
  -6   9  12     1610.97     1481.11    130.96 o
  -5   9  12       24.98      -51.27     52.38 o
  -4   9  12     1135.03     1189.19     70.89 o
  -3   9  12     5164.82     4999.93    127.55 o
  -2   9  12       89.50       65.08     54.25 o
  -1   9  12     2461.84     2362.82     87.01 o
   0   9  12     5560.18     5750.68    505.14 o
   1   9  12     1557.60     1326.46     65.01 o
   2   9  12        1.45      -31.71     31.71 o
   3   9  12     3167.33     2951.92    168.91 o
   4   9  12     1102.08      924.79     46.78 o
   5   9  12      274.13      173.85     33.14 o
   6   9  12      428.88      462.42     39.63 o
   7   9  12     5227.08     5636.79    599.69 o
   8   9  12        7.91      -34.78     44.51 o
   9   9  12      134.48      156.06     47.31 o
  10   9  12      689.14      610.45     71.74 o
  11   9  12      920.39      807.36     89.44 o
  -8  10  12       94.12      -29.71     63.36 o
  -7  10  12      847.22      729.30     66.80 o
  -6  10  12      844.86      796.42     68.39 o
  -5  10  12      141.80       29.46     98.19 o
[truncated: 109,960 more chars]
